# Supplementary material for: Machine-intelligent multimodal algebot for intracavitary chemotherapy
Source: Nat Nanotechnol. 2026 Jun 22;21(7):996–1007. doi: 10.1038/s41565-026-02195-0 (PMC13379317; doi:10.1038/s41565-026-02195-0)
Supplement: Supplementary file 14 — Source data for Fig. 2b,c. [file 41565_2026_2195_MOESM14_ESM.xlsx]

## Sheet: Figure 2b
Figure 2b
		Angular velocity ωr (r/s)
	Frequency (Hz)	DIW					AU					FBS					SM
		Experiment 1	Experiment 2	Experiment 3	Experiment 4	Experiment 5	Experiment 1	Experiment 2	Experiment 3	Experiment 4	Experiment 5	Experiment 1	Experiment 2	Experiment 3	Experiment 4	Experiment 5	Experiment 1	Experiment 2	Experiment 3	Experiment 4	Experiment 5
	0	0	0	0	0	0	0	0	0	0	0	0	0	0	0	0	0	0	0	0	0
	1	0.98197	0.99121	0.99819	0.99815	0.56725	0.99138	0.94968	0.90156	0.99786	0.66225	0.99817	0.87451	0.36009	0.99533	0.6273	0.54917	0.06545	0.30877	0.56952	0.75819
	3	2.9114	2.98156	2.99895	2.98447	2.18685	1.70999	2.94491	2.99396	2.96512	2.74237	2.99326	2.58894	1.98894	2.4754	2.10247	2.03018	1.19004	1.73191	1.33848	2.61369
	5	4.68915	4.28336	5.17625	5.28423	4.72851	3.82846	4.19301	3.78777	3.53258	3.47474	3.16424	3.83497	3.34497	2.85497	3.5257	1.65929	1.80345	1.95883	1.07376	1.20831
	7	2.92655	3.86593	4.04894	3.27343	3.94375	3.48461	3.11464	2.87289	3.74484	2.90751	3.08965	2.18965	2.99696	1.98234	2.19013	1.15618	0.52294	0.72346	0.6882	1.21127
	10	2.87441	2.95019	2.81936	2.8807	2.93219	2.7321	2.75635	2.51635	2.50661	2.45324	0.87057	1.23057	1.48015	1.59057	0.98099	0.22077	0.28	0.42123	0.8485	0.13045
	15	3.31648	3.09769	3.00808	3.12138	3.01388	2.52661	2.21941	2.46376	2.63223	2.37214	0.52918	1.09025	0.56025	0.03025	0.59132	0	0	0	0	0
	25	0.88929	1.13813	0.98131	0.96677	1.24374	0.1336	0.14407	0.27426	0.12019	0.12818	0.15006	0.09006	0.14941	0.07071	0.09211	0	0	0	0	0
	30	0.54866	0.54817	0.7108	0.71709	0.61844	0.41882	0.35553	0.17953	0.14932	0.28835	0	0	0	0	0	0	0	0	0	0
	50	0	0	0	0	0	0	0	0	0	0	0	0	0	0	0	0	0	0	0	0
	100	0	0	0	0	0	0	0	0	0	0	0	0	0	0	0	0	0	0	0	0
								`

## Sheet: Figure 2c
Figure 2c
		Translational velocity vt (mm/s)
	Frequency (Hz)	DIW					AU					FBS					SM
		Experiment 1	Experiment 2	Experiment 3	Experiment 4	Experiment 5	Experiment 1	Experiment 2	Experiment 3	Experiment 4	Experiment 5	Experiment 1	Experiment 2	Experiment 3	Experiment 4	Experiment 5	Experiment 1	Experiment 2	Experiment 3	Experiment 4	Experiment 5
	0	0	0	0	0	0	0	0	0	0	0	0	0	0	0	0	0	0	0	0	0
	1	0.10443	0.10348	0.1055	0.13227	0.10497	0.10297	0.08057	0.07806	0.10423	0.09023	0.06723	0.0638	0.06507	0.09834	0.06866	0.02641	0.03205	0.0262	0.04328	0.03421
	3	0.29771	0.33319	0.32156	0.32254	0.32899	0.31469	0.24365	0.27864	0.25143	0.29708	0.17847	0.17393	0.18795	0.13496	0.15049	0.04108	0.00685	0.09367	0.03225	0.02955
	5	0.43904	0.508	0.47046	0.43002	0.36718	0.38623	0.35201	0.36201	0.37068	0.37583	0.30938	0.3006	0.3133	0.30684	0.27964	0.02418	0.01374	0.05077	0.00147	0.0087
	7	0.32912	0.36923	0.4031	0.36272	0.35802	0.37229	0.28084	0.31984	0.32059	0.26928	0.26777	0.21185	0.17979	0.25042	0.19747	0.00117	0.00452	0.00292	0.00299	0.00297
	10	0.31311	0.25639	0.289	0.31193	0.32287	0.28013	0.26451	0.27243	0.25442	0.22284	0.23419	0.25518	0.24621	0.22254	0.22158	0.02136	0.00431	0	0	0
	15	0.26157	0.29291	0.28639	0.31352	0.21726	0.24994	0.21439	0.24216	0.22311	0.23472	0.15866	0.1752	0.15922	0.14133	0.191	0.00012	0	0	0	0.000129
	25	0.27396	0.23278	0.21093	0.25072	0.24462	0.18008	0.14519	0.17738	0.16167	0.14644	0.13828	0.12869	0.07412	0.11004	0.07001	0	0	0	0	0
	30	0.14765	0.14196	0.09135	0.14688	0.09718	0.11495	0.08261	0.09703	0.08669	0.11039	0.07028	0.04086	0.03521	0.04785	0.01579	0	0	0	0	0
	50	0	0	0	0	0	0	0	0	0	0	0	0	0	0	0	0	0	0	0	0
	100	0	0	0	0	0	0	0	0	0	0	0	0	0	0	0	0	0	0	0	0
