# Supplementary material for: Machine-intelligent multimodal algebot for intracavitary chemotherapy
Source: Nat Nanotechnol. 2026 Jun 22;21(7):996–1007. doi: 10.1038/s41565-026-02195-0 (PMC13379317; doi:10.1038/s41565-026-02195-0)
Supplement: Supplementary file 15 — Source data for Fig. 3c–f,h. [file 41565_2026_2195_MOESM15_ESM.xlsx]

## Sheet: Figure 3c
Figure 3c
	Flow velocities up within the nanopores (μm/s)
	Rotating	Spinning	Rolling	Tumbling
	309.009	279.769	200.3	182.805
	309.009	279.559	199.974	182.805
	305.309	279.461	199.974	182.736
	305.309	279.461	199.829	182.736
	305.309	279.449	199.425	182.736
	304.153	279.074	199.425	182.736
	304.153	279.054	199.337	182.121
	304.153	278.488	199.337	182.121
	303.674	278.488	197.839	182.121
	303.674	278.451	197.76	182.121
	303.674	276.621	197.76	182.069
	303.344	276.621	197.57	181.922
	303.344	276.535	197.57	181.922
	303.344	276.496	197.283	181.922
	301.52	276.338	197.283	181.922
	301.52	275.935	197.006	181.804
	301.52	275.935	197.006	181.804
	300.063	275.734	196.376	181.201
	300.063	275.475	195.801	181.201
	300.063	275.182	195.801	181.201
	300.048	275.134	195.701	181.201
	300.048	275.134	195.369	181.123
	300.048	275.043	195.369	181.057
	297.976	274.299	194.967	181.057
	297.976	274.012	194.967	181.057
	297.976	274.011	194.467	181.057
	296.422	273.882	194.262	180.455
	296.422	273.882	194.262	180.455
	296.422	273.645	193.821	180.234
	295.869	273.285	193.821	180.234
	295.869	272.961	193.793	180.234
	295.869	272.695	193.793	180.234
	295.399	272.695	192.281	180.188
	295.399	272.294	192.281	180.188
	295.399	272.135	191.922	180.141
	294.571	272.056	191.604	180.14
	294.571	272.048	191.604	180.14
	294.571	271.95	191.44	180.14
	293.904	270.489	191.44	179.802
	293.904	270.24	191.036	179.802
	293.904	269.858	191.036	179.68
	292.796	269.712	189.755	179.591
	292.796	269.648	189.271	179.591
	292.796	269.038	189.271	179.504
	291.683	268.564	188.958	179.16
	291.683	268.511	188.958	179.16
	291.683	268.384	188.735	179.138
	290.9	268.02	188.735	179.138
	290.9	267.952	188.248	179.063
	290.9	267.773	187.356	179.063
	289.463	267.535	187.356	179.03
	289.463	267.438	187.349	178.878
	289.463	267.054	187.349	178.377
	289.17	267.015	187.318	178.377
	289.17	266.947	187.015	177.955
	289.17	266.509	187.015	177.954
	287.312	266.442	185.973	177.889
	287.312	265.529	185.973	177.889
	287.312	265.432	185.877	177.684
	287.242	264.998	185.779	177.684
	287.242	264.366	185.779	177.215
	287.242	261.964	185.409	177.215
	285.021	261.606	185.409	177.141
	285.021	261.374	185.251	177.141
	284.989	261.166	185.074	176.895
	284.989	260.808	185.074	176.895
	284.989	260.76	184.588	176.657
	282.506	260.581	184.588	176.656
	282.506	260.202	184.099	176.637
	282.506	260.182	184.099	176.637
	280.7	259.994	183.953	176.548
	280.7	259.93	183.953	176.547
	280.7	259.924	183.898	176.385
	279.74	259.617	183.897	176.369
	279.74	257.005	183.389	176.05
	279.74	256.938	183.389	176.049
	279.127	256.49	182.863	175.793
	279.127	256.392	182.863	175.793
	279.127	256.358	182.805	175.624
	277.682	256.166	182.805	175.624
	277.682	255.415	182.069	175.325
	277.682	255.237	181.804	175.227
	276.913	255.161	181.804	175.227
	276.913	254.684	181.714	175.213
	276.913	254.436	181.714	175.213
	275.599	254.333	181.123	175.173
	275.599	254.111	180.455	174.779
	275.599	254.024	180.455	174.779
	274.897	253.945	180.188	173.891
	274.897	253.867	180.188	173.891
	274.897	253.211	179.802	173.839
	271.941	253.144	179.802	173.839
	271.941	252.597	179.68	173.717
	271.941	252.541	179.591	173.717
	270.786	252.437	179.591	172.933
	270.786	251.865	179.504	172.93
	270.786	251.709	179.063	172.508
	269.913	251.193	179.063	172.467
	269.913	250.765	179.03	172.309
	269.913	250.697	178.878	172.309
	266.001	250.456	178.377	172.212
	266.001	250.157	178.377	172.212
	266.001	249.844	177.76	171.996
	265.327	248.86	177.76	171.996
	265.327	248.626	177.684	171.931
	265.327	248.01	177.684	171.64
	264.534	247.859	177.215	171.64
	264.534	247.206	177.215	171.593
	264.534	246.76	177.141	171.593
	264.263	246.721	177.141	171.585
	264.263	246.473	176.895	171.585
	264.263	246.248	176.895	171.481
	263.209	245.886	176.385	171.481
	263.209	244.183	176.369	171.467
	263.209	244.001	176.153	171.146
	262.359	243.964	176.153	170.707
	262.359	243.694	175.793	170.707
	262.359	243.213	175.793	170.67
	262.214	243.022	175.629	170.67
	262.214	242.706	175.629	170.624
	262.214	242.387	175.624	170.624
	260.908	241.983	175.624	170.203
	260.908	241.602	175.325	169.69
	260.908	241.56	175.173	169.69
	260.889	241.129	174.779	169.408
	260.889	240.837	174.779	169.408
	260.889	240.039	173.891	169.394
	260.278	239.758	173.891	169.394
	260.278	239.745	172.933	169.175
	260.278	239.44	172.93	169.175
	259.703	239.276	172.508	169.175
	259.703	239.254	172.467	169.175
	259.703	238.958	172.163	169.098
	258.669	238.882	172.163	169.098
	258.669	238.674	171.996	169.098
	258.669	238.404	171.996	169.098
	257.282	238.221	171.931	169.046
	257.282	237.079	171.64	169.046
	257.282	236.838	171.64	169.015
	256.591	236.827	171.593	169.015
	256.591	236.794	171.593	169.001
	256.591	236.77	171.585	169.001
	256.448	236.519	171.585	169.001
	256.448	236.415	171.481	169.001
	256.448	236.141	171.481	168.779
	255.76	235.964	171.467	168.779
	255.76	235.8	171.146	168.779
	255.76	235.538	170.624	168.779
	255.509	235.356	170.624	168.721
	255.509	235.234	170.203	168.712
	255.509	235.008	169.809	168.712
	254.227	234.171	169.809	168.712
	254.227	233.994	169.394	168.712
	254.227	233.452	169.394	168.617
	253.656	233.151	168.786	168.617
	253.656	232.876	168.786	168.617
	253.656	232.791	168.721	168.617
	253.395	232.729	168.604	168.604
	253.395	232.305	168.604	168.604
	253.395	231.889	167.884	168.55
	252.468	231.589	167.884	168.55
	252.468	231.474	167.762	168.55
	252.468	230.694	167.302	168.55
	251.721	230.614	166.967	168.409
	251.721	230.55	166.648	168.409
	251.721	230.332	166.648	168.247
	251.59	229.93	166.607	168.247
	251.59	229.257	166.607	168.242
	251.59	229.057	166.333	168.242
	250.144	228.743	166.333	168.203
	250.144	228.52	166.284	168.203
	250.144	228.497	166.284	168.203
	247.515	228.013	165.869	168.203
	247.515	227.772	165.824	167.891
	247.515	227.606	165.824	167.891
	246.678	227.128	165.811	167.884
	246.678	226.805	165.811	167.884
	246.678	226.332	164.843	167.787
	246.477	226.043	164.843	167.787
	246.477	225.992	164.447	167.787
	246.477	225.816	164.447	167.787
	245.777	225.444	163.701	167.762
	245.777	225.289	163.701	167.506
	245.777	224.058	163.593	167.506
	244.336	223.758	162.991	167.506
	244.336	223.542	162.991	167.506
	244.336	223.427	162.432	167.302
	243.199	223.229	162.432	167.275
	243.199	222.201	162.052	167.275
	243.199	221.808	161.977	167.151
	242.189	221.136	161.977	167.151
	242.189	221.034	161.847	166.967
	242.189	220.905	161.847	166.698
	241.429	220.67	161.796	166.698
	241.429	220.215	161.796	166.691
	241.429	219.802	161.674	166.691
	239.729	219.492	161.674	166.648
	239.729	219.209	161.326	166.648
	239.729	218.975	161.326	166.333
	236.482	218.88	160.585	166.333
	236.482	218.419	160.262	166.284
	236.482	218.235	160.247	166.284
	236.221	218.051	159.995	165.869
	236.221	217.966	159.978	165.811
	236.221	217.765	159.732	165.811
	233.697	217.62	159.732	165.233
	233.697	217.426	159.687	165.233
	233.697	217.037	159.687	164.988
	232.915	216.978	159.293	164.987
	232.915	216.745	159.293	164.677
	232.915	216.395	158.754	164.677
	232.816	216.371	158.754	164.399
	232.816	216.096	158.201	164.398
	232.816	216.08	157.961	163.701
	230.148	215.918	157.955	163.701
	230.148	215.699	157.39	163.593
	230.148	215.509	157.39	162.991
	229.029	215.249	157.325	162.991
	229.029	215.001	157.325	162.052
	229.029	214.921	157.295	161.977
	228.966	214.534	157.295	161.977
	228.966	214.4	157.28	161.908
	228.966	213.814	157.28	161.907
	227.874	213.565	156.939	161.796
	227.874	213.562	156.939	161.796
	227.874	213.512	156.867	161.509
	227.628	213.205	156.867	161.509
	227.628	213.01	156.853	161.326
	227.628	212.884	156.378	161.326
	226.737	212.709	156.378	160.585
	226.737	212.689	156.053	160.262
	226.737	212.525	156.053	160.247
	225.654	212.488	155.849	159.995
	225.654	212.408	155.849	159.978
	225.654	211.88	155.836	159.732
	225.394	211.832	155.836	159.732
	225.394	211.259	155.628	158.324
	225.394	210.927	155.628	158.324
	224.898	210.633	155.593	158.201
	224.898	210.286	155.593	157.961
	224.898	210.147	155.342	157.955
	223.433	209.934	155.342	157.688
	223.433	208.68	154.699	157.688
	223.433	208.554	154.699	157.39
	222.902	208.141	154.676	157.39
	222.902	207.755	154.573	157.295
	222.902	207.501	154.061	157.295
	222.351	207.226	154.061	157.28
	222.351	207.133	153.959	157.28
	222.351	206.927	153.956	156.939
	221.768	206.417	153.956	156.939
	221.768	206.355	153.87	156.853
	221.768	205.949	153.821	155.836
	220.396	205.744	153.66	155.836
	220.396	205.572	153.66	155.593
	220.396	205.197	153.544	155.593
	218.159	205.196	153.544	155.342
	218.159	204.762	153.412	155.342
	218.159	204.211	153.412	154.699
	218.142	204.186	153.184	154.699
	218.142	203.516	153.184	154.061
	218.142	203.445	152.841	154.061
	216.775	203.136	152.841	153.959
	216.775	201.622	152.625	153.956
	216.775	201.398	152.625	153.956
	215.608	200.776	152.254	153.87
	215.608	200.543	152.132	153.821
	215.608	200.34	152.132	153.585
	215.494	200.033	151.783	153.585
	215.494	199.618	151.783	152.841
	215.494	199.401	151.253	152.841
	215.15	199.202	151.179	152.696
	215.15	199.185	150.209	152.696
	215.15	198.23	150.209	152.254
	214.33	197.722	150.127	152.132
	214.33	197.141	150.054	152.132
	214.33	196.866	150.054	151.253
	214.255	196.727	150.03	151.179
	214.255	196.271	150.03	150.127
	214.255	195.392	149.86	150.054
	213.828	195.383	149.647	150.054
	213.828	195.2	149.647	150.03
	213.828	194.978	149.337	150.03
	212.764	194.914	149.337	149.86
	212.764	194.02	149.18	149.18
	212.764	193.824	149.18	149.18
	212.108	193.616	148.609	148.609
	212.108	193.131	148.544	148.544
	212.108	193.02	148.544	148.544
	211.701	191.637	148.164	148.13
	211.701	191.456	148.164	148.13
	211.701	191.252	148.13	147.601
	211.65	191.041	148.13	147.601
	211.65	190.63	147.601	147.335
	211.65	189.828	147.601	147.335
	211.322	188.836	147.335	147.262
	211.322	188.569	147.335	147.262
	211.322	188.508	147.227	147.029
	209.507	188.113	147.227	146.961
	209.507	188.066	147.029	146.961
	209.507	187.995	146.961	146.799
	208.779	187.623	146.961	146.602
	208.779	187.395	146.885	146.206
	208.779	187.016	146.885	146.206
	208.368	186.978	146.799	145.871
	208.368	186.827	146.602	145.871
	208.368	186.423	145.871	145.668
	207.518	185.943	145.871	145.507
	207.518	185.343	145.668	145.507
	207.518	185.262	145.507	145.148
	206.598	184.765	145.507	144.709
	206.598	184.412	145.431	144.26
	206.598	184.168	145.334	144.26
	206.384	184.11	145.148	144.14
	206.384	183.809	144.709	144.125
	206.384	183.557	144.437	143.951
	206.311	183.386	144.437	143.951
	206.311	183.37	144.311	143.881
	206.311	182.616	144.311	143.872
	203.115	181.896	144.26	143.857
	203.115	181.802	144.26	143.604
	203.115	181.404	144.14	143.588
	200.771	180.724	144.125	142.989
	200.771	180.537	143.951	142.979
	200.771	180.037	143.951	142.915
	200.654	180.001	143.881	142.915
	200.654	179.87	143.872	142.079
	200.654	179.774	143.857	142.079
	200.576	179.73	143.604	141.703
	200.576	179.173	143.588	141.703
	200.576	179.006	142.989	141.535
	199.631	178.879	142.979	141.535
	199.631	178.552	142.915	141.399
	199.631	178.496	142.915	141.182
	197.593	178.076	142.079	141.182
	197.593	177.519	142.079	140.96
	197.593	177.458	141.703	140.96
	197.401	177.371	141.703	140.53
	197.401	177.132	141.535	140.442
	197.401	177.104	141.535	140.437
	196.754	177.003	141.399	140.437
	196.754	176.915	141.182	140.176
	196.754	176.785	141.182	140.079
	195.949	176.758	140.96	140.079
	195.949	176.569	140.96	140.028
	195.949	176.296	140.53	140.028
	195.943	176.001	140.442	139.886
	195.943	175.794	140.437	139.786
	195.943	175.593	140.437	139.391
	195.021	175.446	140.176	139.391
	195.021	174.715	140.079	139.129
	195.021	174.248	140.079	139.122
	194.978	173.973	140.028	139.018
	194.978	173.667	140.028	139.018
	194.978	173.462	139.886	138.773
	194.86	173.372	139.786	138.772
	194.86	173.141	139.391	138.33
	194.86	173.135	139.391	138.33
	194.769	172.529	139.129	137.931
	194.769	172.383	139.122	137.931
	194.769	172.008	139.018	137.736
	192.639	171.518	139.018	137.736
	192.639	171.386	138.33	137.595
	192.639	171.291	138.33	137.595
	192.497	171.081	137.931	137.217
	192.497	170.848	137.931	137.217
	192.497	170.787	137.595	137.205
	191.837	170.487	137.595	137.205
	191.837	170.417	137.217	136.666
	191.837	170.302	137.217	136.666
	188.941	170.188	137.205	136.471
	188.941	170.173	137.205	136.406
	188.941	169.935	136.666	136.406
	186.254	169.887	136.666	136.351
	186.254	169.592	136.471	136.149
	186.254	169.533	136.406	136.149
	184.728	169.501	136.406	135.986
	184.728	169.116	136.351	135.594
	184.728	168.877	136.149	135.594
	182.628	168.835	136.149	135.568
	182.628	168.692	135.986	135.549
	182.628	168.691	135.594	135.135
	182.198	168.411	135.594	134.596
	182.198	168.15	135.568	134.459
	182.198	168.13	135.549	134.459
	182.063	167.928	135.135	134.367
	182.063	167.702	134.596	134.367
	182.063	167.683	134.459	134.127
	181.145	167.511	134.459	134.127
	181.145	167.306	134.367	133.406
	181.145	167.195	134.367	133.406
	179.344	166.993	134.127	133.343
	179.344	166.984	134.127	133.343
	179.344	166.749	133.406	133.288
	178.465	166.527	133.406	132.744
	178.465	165.959	133.343	132.744
	178.465	165.883	133.343	132.731
	178.307	165.861	133.288	132.731
	178.307	165.734	132.744	132.671
	178.307	165.426	132.744	132.671
	177.968	165.376	132.731	132.075
	177.968	165.113	132.731	132.075
	177.968	165.113	132.671	131.796
	176.659	164.85	132.671	131.796
	176.659	164.787	132.075	131.546
	176.659	164.662	132.075	131.546
	176.129	164.3	131.796	131.283
	176.129	163.93	131.796	131.283
	176.129	163.919	131.546	130.621
	175.306	163.783	131.546	130.621
	175.306	163.765	131.283	129.762
	175.306	163.629	131.283	129.712
	175.115	163.586	130.621	129.712
	175.115	163.541	130.621	129.085
	175.115	163.456	129.762	128.115
	175.018	163.367	129.712	128.115
	175.018	163.231	129.712	128.017
	175.018	163.035	129.085	128.004
	174.79	162.681	128.115	127.749
	174.79	162.273	128.115	127.735
	174.79	162.084	128.017	127.727
	171.749	161.938	128.004	127.727
	171.749	161.732	127.749	127.482
	171.749	161.688	127.735	127.466
	168.891	161.405	127.727	127.214
	168.891	161.276	127.727	127.198
	168.891	160.939	127.482	127.116
	168.708	160.88	127.466	127.116
	168.708	160.558	127.214	126.547
	168.708	160.447	127.198	126.547
	168.454	160.261	126.528	126.528
	168.454	159.703	126.528	126.528
	168.454	159.693	126.371	126.371
	167.418	159.528	126.371	126.371
	167.418	159.435	126.237	126.237
	167.418	158.755	126.01	126.01
	166.446	158.67	126.01	126.01
	166.446	158.563	125.82	125.82
	166.446	158.471	125.82	125.82
	165.149	158.299	125.426	125.426
	165.149	158.292	125.426	125.426
	165.149	158.089	124.483	124.483
	164.543	157.975	124.483	124.483
	164.543	157.502	124.382	124.382
	164.543	157.219	124.382	124.382
	163.975	157.183	124.157	124.157
	163.975	156.93	124.146	124.146
	163.975	156.681	123.618	123.618
	163.299	156.655	123.618	123.618
	163.299	156.462	123.575	123.575
	163.299	156.457	122.504	122.504
	162.813	156.276	122.504	122.504
	162.813	156.142	121.913	121.913
	162.813	155.977	121.756	121.756
	162.764	155.265	121.459	121.459
	162.764	155.09	121.459	121.459
	162.764	154.958	120.49	120.49
	162.624	154.823	120.49	120.49
	162.624	154.806	120.421	120.421
	162.624	154.332	119.256	119.256
	162.424	154.098	119.177	119.177
	162.424	154.063	119.159	119.159
	162.424	153.852	118.013	118.013
	162.329	153.74	117.277	117.277
	162.329	153.485	117.277	117.277
	162.329	153.415	116.448	116.448
	161.887	153.38	116.421	116.421
	161.887	153.174	116.421	116.421
	161.887	152.627	115.986	115.986
	161.845	152.509	114.867	114.867
	161.845	152.068	114.867	114.867
	161.845	151.938	114.377	114.377
	161.754	151.683	113.799	113.799
	161.754	151.561	113.799	113.799
	161.754	151.023	112.923	112.923
	161.474	150.655	112.503	112.503
	161.474	150.577	112.475	112.475
	161.474	150.39	111.292	111.292
	161.265	150.137	111.292	111.292
	161.265	149.962	111.267	111.267
	161.265	149.721	110.836	110.836
	160.202	149.478	110.836	110.836
	160.202	149.392	110.813	110.813
	160.202	149.022	110.813	110.813
	159.352	148.81	110.772	110.772
	159.352	148.546	110.772	110.772
	159.352	148.252	110.702	110.702
	159.228	148.174	110.702	110.702
	159.228	148.164	110.213	110.213
	159.228	147.965	110.213	110.213
	159.138	147.876	109.952	109.952
	159.138	147.832	109.952	109.952
	159.138	147.627	109.914	109.914
	157.298	147.421	109.901	109.901
	157.298	147.281	109.423	109.423
	157.298	147.115	109.423	109.423
	157.21	147.084	109.397	109.397
	157.21	147.075	109.188	109.188
	157.21	147.024	109.188	109.188
	156.817	146.85	109.184	109.184
	156.817	146.671	109.171	109.171
	156.817	146.487	108.917	108.917
	156.346	146.274	108.905	108.905
	156.346	145.975	108.905	108.905
	156.346	145.801	108.902	108.902
	156.032	145.49	108.884	108.884
	156.032	145.413	108.807	108.807
	156.032	145.371	108.649	108.649
	155.531	145.106	108.633	108.633
	155.531	145.01	108.576	108.576
	155.531	144.61	108.576	108.576
	155.166	144.394	108.377	108.377
	155.166	144.353	107.841	107.841
	155.166	144.111	107.258	107.258
	153.821	144.046	107.258	107.258
	153.821	143.889	106.992	106.992
	153.821	143.574	105.872	105.872
	153.779	143.424	105.735	105.735
	153.779	143.214	105.57	105.57
	153.779	143.07	105.324	105.324
	152.836	143.001	105.313	105.313
	152.836	142.915	105.179	105.179
	152.836	142.788	104.208	104.208
	151.297	142.596	103.948	103.948
	151.297	142.162	103.948	103.948
	151.297	142.127	103.941	103.941
	151.009	141.959	103.069	103.069
	151.009	141.607	102.912	102.912
	151.009	141.563	102.912	102.912
	150.468	141.283	102.787	102.787
	150.468	141.221	102.768	102.768
	150.468	141.105	102.614	102.614
	148.788	140.909	102.614	102.614
	148.788	140.836	102.085	102.085
	148.788	140.703	102.085	102.085
	148.632	140.521	102.04	102.04
	148.632	140.328	102.04	102.04
	148.632	140.28	101.676	101.676
	147.114	140.254	101.481	101.481
	147.114	140.076	101.029	101.029
	147.114	139.886	101.029	101.029
	146.419	139.825	100.876	100.876
	146.419	139.598	100.876	100.876
	146.419	139.499	100.542	100.542
	146.282	139.486	99.575	99.575
	146.282	139.084	99.575	99.575
	146.282	139.071	99.5439	99.5439
	145.966	138.226	99.3799	99.3799
	145.966	138.123	98.43	98.43
	145.966	138.069	98.3572	98.3572
	145.292	137.809	97.9212	97.9212
	145.292	137.624	97.9212	97.9212
	145.292	137.425	97.3201	97.3201
	145.28	137.307	97.3201	97.3201
	145.28	137.176	97.2219	97.2219
	145.28	137.007	97.1423	97.1423
	145.201	136.799	97.1423	97.1423
	145.201	136.414	96.9161	96.9161
	145.201	135.731	96.9161	96.9161
	143.479	135.666	96.2867	96.2867
	143.479	135.479	96.2867	96.2867
	143.479	135.113	96.1182	96.1182
	142.045	135.001	96.1182	96.1182
	142.045	134.68	96.0563	96.0563
	142.045	134.374	96.0563	96.0563
	141.145	134.237	96.0185	96.0185
	141.145	133.795	95.8304	95.8304
	141.145	133.481	95.621	95.621
	137.659	133.398	95.3935	95.3935
	137.659	133.309	95.3935	95.3935
	137.659	133.306	94.7501	94.7501
	135.975	133.232	94.7293	94.7293
	135.975	133.011	92.919	94.1602
	135.541	132.957	92.283	94.1598
	135.541	132.705	91.5958	92.919
	135.541	132.505	91.5958	92.8761
	134.355	132.493	91.5702	92.8758
	134.355	132.453	91.5702	92.283
	134.355	132.382	91.4057	91.5958
	133.863	132.172	91.3478	91.5958
	133.863	131.993	90.8758	91.5702
	133.863	131.952	90.3522	91.5702
	133.261	131.705	90.3379	90.8758
	133.261	131.431	90.0847	90.3522
	133.261	131.368	90.0691	90.3379
	132.363	131.175	89.8684	90.0847
	132.363	131.071	89.8173	90.0691
	132.363	130.817	89.7888	89.8684
	132.331	130.643	89.6903	89.8173
	132.331	130.599	89.3035	89.7888
	132.331	130.07	89.3035	89.6903
	131.389	129.708	89.1904	89.3035
	131.389	129.555	89.1904	89.3035
	131.389	129.437	88.5936	89.1904
	130.649	129.406	88.5936	89.1904
	130.649	129.331	88.5471	88.9878
	130.649	129.11	88.5471	88.9875
	129.752	129.066	88.5335	88.5936
	129.752	129.042	88.2581	88.5936
	129.752	128.884	88.2581	88.5471
	128.923	128.836	88.1993	88.5471
	128.923	128.67	88.1993	88.5335
	128.923	128.49	87.6584	88.2581
	128.739	128.163	87.6584	88.2581
	128.739	128.097	87.4805	88.1993
	128.739	128.002	87.4805	88.1993
	128.348	127.826	87.2404	87.6584
	128.348	127.723	87.2404	87.6584
	128.348	127.373	87.1152	87.5294
	127.134	126.973	87.1152	87.529
	127.134	126.869	86.1649	87.1152
	127.134	126.678	85.8732	87.1152
	126.373	126.578	85.8732	86.1649
	126.373	126.439	85.4394	85.4394
	126.373	126.001	85.4394	85.4394
	124.835	125.501	85.4356	85.3701
	124.835	125.498	85.4356	85.2655
	124.835	125.327	85.3701	85.2655
	124.235	125.25	85.2655	84.5571
	124.235	125.173	85.2655	84.5567
	124.235	125.12	84.3575	84.3575
	124.113	125.088	84.2432	83.0853
	124.113	124.991	84.2432	83.0842
	124.113	124.92	83.6021	83.0838
	122.295	124.755	83.6021	82.012
	122.295	124.719	83.0853	82.012
	122.295	124.627	82.5771	81.0223
	121.567	124.434	82.5771	80.882
	121.567	123.436	82.012	80.882
	121.567	123.278	82.012	80.7484
	121.007	122.839	81.7273	80.7481
	121.007	122.713	81.7273	79.9995
	121.007	122.688	81.3301	79.9995
	120.403	122.503	81.2764	79.743
	120.403	122.392	81.0223	79.3691
	120.403	121.837	80.882	79.3691
	118.864	121.808	80.882	79.3449
	118.864	121.808	80.859	79.3445
	118.864	121.756	80.859	79.0889
	117.818	121.745	79.9995	79.0889
	117.818	121.508	79.9995	78.6069
	117.818	121.409	79.7956	78.5879
	117.259	121.409	79.7956	78.4257
	117.259	121.209	79.743	78.3597
	117.259	121.038	79.3691	78.3389
	116.351	121.037	79.3691	77.9631
	116.351	120.811	79.0889	77.9631
	116.351	120.741	79.0889	77.5006
	115.378	120.741	78.6069	77.5006
	115.378	120.713	78.5879	77.4853
	115.378	120.534	78.4257	77.4849
	115.34	120.527	78.3597	77.2742
	115.34	120.516	78.3389	77.2742
	115.34	120.516	77.9631	77.1234
	115.2	120.18	77.9631	77.1234
	115.2	120.145	77.5006	76.5855
	115.2	120.104	77.5006	76.5855
	115.146	120.067	77.3229	76.3113
	115.146	120.067	77.3229	76.2379
	115.146	119.955	77.2742	76.2375
	114.88	119.862	77.2742	75.7959
	114.88	119.857	77.1234	75.3917
	114.88	119.633	77.1234	75.1191
	113.696	119.445	77.0855	74.7225
	113.696	119.445	77.0855	74.7221
	113.696	119.382	76.5855	73.8876
	113.095	119.163	76.5855	73.6
	113.095	119.137	76.3113	73.5996
	113.095	119.076	75.7959	72.3573
	113.057	119.076	75.6777	72.357
	113.057	119.008	75.6777	72.1212
	113.057	118.88	75.3917	71.7739
	112.738	118.709	75.2419	71.7739
	112.738	118.642	75.2419	71.6623
	112.738	118.642	75.1191	71.6623
	112.621	118.619	74.055	71.6619
	112.621	118.61	74.055	71.6619
	112.621	118.589	74.0008	71.5951
	112.535	118.257	74.0008	71.5951
	112.535	118.228	73.8876	71.5201
	112.535	118.228	73.3613	71.5049
	112.37	118.223	73.3613	71.2326
	112.37	118.123	72.8618	71.2322
	112.37	118.037	72.8618	71.2097
	112.186	117.977	72.3829	71.1295
	112.186	117.977	72.3829	71.1295
	112.186	117.91	72.2789	71.1291
	112.144	117.89	72.2789	71.1291
	112.144	117.873	72.1212	70.1115
	112.144	117.861	71.7739	70.1112
	112.095	117.861	71.7739	70.0419
	112.095	117.821	71.5951	70.0419
	112.095	117.75	71.5951	70.0415
	110.83	117.659	71.5201	70.0415
	110.83	117.363	71.5049	69.604
	110.83	117.273	71.431	69.604
	110.17	117.273	71.431	69.6036
	110.17	117.265	71.2097	69.6036
	110.17	117.074	70.9823	69.2525
	110.17	116.975	70.9823	69.2522
	110.17	116.975	70.6462	68.5721
	110.17	116.975	70.6462	68.5619
	110.128	116.9	70.4957	68.5619
	110.128	116.861	70.4957	68.5615
	110.128	116.84	69.4353	68.5615
	110.128	116.786	69.4353	68.4079
	110.128	116.786	69.1112	68.4079
	110.128	116.638	69.1112	68.2096
	109.766	116.6	68.8273	68.2096
	109.766	116.566	68.8273	68.2093
	109.766	116.476	68.5721	68.2093
	109.766	116.138	68.4079	68.105
	109.766	116.138	68.4079	68.1046
	109.766	115.746	67.8671	67.8671
	108.948	115.68	67.8671	67.8671
	108.948	115.454	66.9022	67.3939
	108.948	114.961	66.9022	67.3935
	108.948	114.961	66.8301	67.204
	108.948	114.85	66.7039	67.204
	108.948	114.812	66.7039	67.2037
	108.753	114.787	66.5948	67.2037
	108.753	114.703	66.5948	67.1318
	108.753	114.703	65.6459	67.1315
	108.753	114.557	65.6459	66.9861
	108.753	114.442	65.346	66.9858
	108.753	114.204	65.1254	66.9282
	108.703	114.071	64.9101	66.9282
	108.703	113.988	64.832	66.9279
	108.703	113.988	64.832	66.9279
	108.703	113.846	64.6625	66.8301
	108.703	113.836	64.6625	66.7039
	108.703	113.829	64.314	66.7039
	108.635	113.789	64.314	66.217
	108.635	113.789	64.2662	66.2167
	108.635	113.742	64.2662	65.9524
	108.635	113.676	63.257	65.9524
	108.635	113.532	63.257	65.952
	108.635	113.513	63.1191	65.952
	107.639	113.513	63.1191	65.7442
	107.639	113.491	62.9092	65.7442
	107.639	113.436	62.9092	65.7438
	107.639	113.224	62.8983	65.7438
	107.639	113.186	62.7219	65.6459
	107.639	113.127	62.7219	65.6459
	107.249	113.127	62.2951	65.6153
	107.249	113.112	62.2951	65.6149
	107.249	113.096	62.1432	65.346
	107.249	113.068	62.1432	65.1254
	107.249	113.046	62.0269	64.9101
	107.249	113.046	61.9491	64.832
	106.865	112.989	61.7157	64.832
	106.865	112.923	61.7157	64.314
	106.865	112.812	61.6013	64.314
	106.865	112.684	61.6013	63.1191
	106.865	112.684	61.6005	63.1191
	106.865	112.653	60.7604	62.9092
	106.575	112.358	60.0423	62.9092
	106.575	112.127	60.0236	62.8983
	106.575	112.049	59.6281	62.2951
	106.575	111.984	59.6281	62.2951
	106.575	111.984	58.9973	62.0269
	106.575	111.86	58.9973	61.9491
	105.752	111.858	58.7186	61.6013
	105.752	111.808	58.2686	61.6013
	105.752	111.786	58.1085	61.6005
	105.752	111.786	58.1085	60.7604
	105.752	111.727	57.9246	60.0423
	105.752	111.664	57.9246	60.0236
	105.631	111.416	57.0586	58.9143
	105.631	111.324	57.0586	58.9138
	105.631	111.324	56.8023	58.8474
	105.631	111.156	56.8023	58.8469
	105.631	111.059	56.3463	58.7186
	105.631	110.991	56.3463	58.2686
	104.987	110.957	55.8485	58.2205
	104.987	110.809	55.8485	58.2205
	104.987	110.809	55.7549	58.22
	104.987	110.706	55.7549	58.22
	104.987	110.568	55.6262	58.1702
	104.987	110.445	55.6262	58.1702
	104.001	110.216	55.5413	58.1696
	104.001	110.216	55.5413	58.1696
	104.001	110.091	55.0964	58.1085
	104.001	109.982	55.0964	58.1085
	104.001	109.964	54.8745	58.0236
	104.001	109.962	54.1798	58.0236
	103.493	109.962	54.1585	58.0231
	103.493	109.956	53.9326	58.0231
	103.493	109.926	53.9096	58.0035
	103.493	109.81	53.3437	58.0035
	103.493	109.791	53.3437	58.003
	103.493	109.791	53.2705	58.003
	103.096	109.764	53.1846	57.9246
	103.096	109.673	53.1846	57.9246
	103.096	109.411	53.088	57.8228
	103.096	109.297	53.088	57.8228
	103.096	109.265	52.9769	57.8223
	103.096	109.265	52.8292	57.8223
	102.946	109.163	52.8089	57.8006
	102.946	109.116	52.7115	57.8006
	102.946	109.006	52.7115	57.8001
	102.946	108.978	52.5407	57.8001
	102.946	108.978	52.5407	57.6198
	102.946	108.937	52.3894	57.6198
	102.556	108.934	52.0986	57.6193
	102.556	108.91	52.0425	57.6193
	102.556	108.798	52.0425	57.5429
	102.556	108.798	51.7316	57.5429
	102.556	108.709	51.7316	57.5424
	102.556	108.613	51.4938	57.5424
	101.956	108.397	51.4938	57.3833
	101.956	108.359	51.3958	57.3833
	101.956	108.346	51.3958	57.3828
	101.956	108.346	51.2242	57.3828
	101.956	108.313	51.2237	57.2392
	101.956	108.205	51.0799	57.2392
	101.441	108.161	50.9793	57.2387
	101.441	108.151	50.9631	57.2387
	101.441	108.151	50.9619	57.0586
	101.441	108.081	50.9619	57.0586
	101.441	107.882	50.8695	55.8485
	101.441	107.769	50.8695	55.8485
	101.433	107.458	50.6211	55.6262
	101.433	107.458	50.6211	55.6262
	101.433	107.26	50.4098	55.0964
	101.433	107.201	50.4098	55.0964
	101.433	106.966	50.3111	54.8745
	101.433	106.908	50.0618	54.321
	101.356	106.517	50.0618	54.3204
	101.356	106.517	49.9043	54.1798
	101.356	106.368	49.9043	54.1585
	101.356	106.34	49.3028	54.1364
	101.356	106.292	49.2365	54.1359
	101.356	106.023	49.2365	54.1059
	100.728	106.023	48.9778	54.1053
	100.728	105.918	48.9778	53.9326
	100.728	105.918	48.7918	53.9096
	100.728	105.865	48.7918	53.8417
	100.728	105.65	48.7378	53.8412
	100.728	105.65	48.7378	53.8276
	99.8812	105.488	48.5442	53.8271
	99.8812	105.409	48.5442	53.6571
	99.8812	105.38	48.3355	53.6565
	99.8812	105.257	48.3355	53.5037
	99.8812	105.133	45.9289	53.5031
	99.8812	105.133	45.9289	53.2705
	99.1454	105.114	45.8904	53.1846
	99.1454	105.021	45.8904	53.1846
	99.1454	104.887	45.8362	53.1114
	99.1454	104.858	45.8362	53.1108
	99.1454	104.858	45.4326	53.088
	99.1454	104.773	45.4054	53.088
	98.9261	104.655	45.3474	52.9973
	98.9261	104.619	45.3474	52.9968
	98.9261	104.497	45.2571	52.9769
	98.9261	104.497	45.2571	52.8292
	98.9261	104.461	44.9543	52.8089
	98.9261	104.403	44.9543	52.7115
	97.9989	104.288	44.6235	52.7115
	97.9989	103.671	44.443	52.5908
	97.9989	103.516	44.443	52.5903
	97.9989	103.516	44.4391	52.5407
	97.9989	103.268	44.4391	52.5407
	97.9989	103.164	44.2542	52.4368
	97.8733	103.075	44.2542	52.4363
	97.8733	102.977	44.1871	52.3894
	97.8733	102.977	43.8809	52.0986
	97.8733	102.714	43.8809	52.0425
	97.8733	102.499	43.8216	52.0425
	97.8733	102.448	43.8216	51.8091
	97.5083	102.197	43.7906	51.8085
	97.5083	102.197	43.7906	51.7316
	97.5083	102.177	43.6657	51.7316
	97.5083	101.995	43.6316	51.4938
	97.5083	101.977	42.8445	51.4938
	97.5083	101.866	42.8445	51.4877
	96.0014	101.742	42.3628	51.4872
	96.0014	101.742	42.3628	51.3958
	96.0014	101.469	42.3258	51.3958
	96.0014	101.456	42.3258	51.2242
	96.0014	101.367	41.8589	51.2237
	96.0014	101.322	41.8589	51.0799
	95.8173	101.322	41.7886	50.9793
	95.8173	101.201	41.7886	50.9631
	95.8173	100.929	41.4777	50.8695
	95.8173	100.811	41.4594	50.8695
	95.8173	100.764	41.3731	50.7608
	95.8173	100.764	41.3731	50.7603
	95.6332	100.763	41.2988	50.4098
	95.6332	100.668	41.195	50.4098
	95.6332	100.553	41.1258	50.3111
	95.6332	100.423	41.0455	50.1418
	95.6332	100.371	41.0438	50.1412
	95.6332	100.371	40.9113	49.9043
	95.0958	100.36	40.9113	49.9043
	95.0958	100.354	40.9075	49.3427
	95.0958	100.329	40.9075	49.3421
	95.0958	100.17	40.7629	49.3028
	95.0958	100.17	40.7412	49.2365
	95.0958	100.044	40.5592	49.2365
	94.0643	99.823	40.5456	48.7918
	94.0643	99.7096	40.5456	48.7918
	94.0643	99.6746	40.4992	48.7378
	94.0643	99.6746	40.364	48.7378
	94.0643	99.5427	40.364	48.5442
	94.0643	99.53	40.2494	48.5442
	93.6553	99.4899	40.2494	48.495
	93.6553	99.3349	39.8617	48.4944
	93.6553	99.2507	39.771	48.3355
	93.6553	99.2507	39.771	48.3355
	93.6553	98.7844	39.6922	48.2049
	93.6553	98.6401	39.6922	48.2044
	93.3376	98.6245	39.5847	48.089
	93.3376	98.5425	39.5847	48.0884
	93.3376	98.5425	39.4648	47.3947
	93.3376	98.4247	39.4648	47.3941
	93.3376	98.3764	39.46	45.9289
	93.3376	98.3522	39.46	45.9289
	92.9615	98.2769	39.4457	45.8904
	92.9615	98.2769	39.4457	45.8904
	92.9615	98.218	39.1482	45.4326
	92.9615	98.1877	39.0516	45.4054
	92.9615	97.9641	39.03	45.3522
	92.9615	97.8616	38.8652	45.3517
	92.2098	97.7688	38.8652	45.2571
	92.2098	97.7688	38.8008	45.2571
	92.2098	97.7387	38.3227	44.9543
	92.2098	97.7279	38.3227	44.9543
	92.2098	97.7022	37.9893	44.8751
	92.2098	97.629	37.9893	44.8745
	92.0677	97.629	37.8827	44.6644
	92.0677	97.6008	37.8827	44.6639
	92.0677	97.5683	37.8765	44.6235
	92.0677	97.3977	37.8765	44.443
	92.0677	97.3667	37.6791	44.443
	92.0677	97.3667	37.5414	44.4391
	91.8998	97.2478	37.5414	44.4391
	91.8998	96.9276	37.3747	44.3689
	91.8998	96.8128	37.3469	44.3684
	91.8998	96.8118	37.1015	44.2624
	91.8998	96.7245	37.0415	44.2619
	91.8998	96.7245	37.0415	44.2542
	91.898	96.5956	37.0162	44.2542
	91.898	96.5615	36.739	44.1871
	91.898	96.506	36.739	43.8809
	91.898	96.4746	36.7321	43.8809
	91.898	96.4746	36.7321	43.8216
	91.898	96.2337	36.7043	43.8216
	91.898	96.2002	36.7043	43.7906
	91.898	96.1228	36.4989	43.7906
	91.898	96.1178	36.4955	43.6657
	91.746	96.1178	36.4955	43.6316
	91.746	96.0391	36.4726	43.2676
	91.746	96.0344	36.3745	43.2671
	91.746	96.0309	36.3745	42.8445
	91.746	95.9792	36.2996	42.8445
	91.746	95.8713	36.2996	42.3628
	91.746	95.8713	35.938	42.3628
	91.746	95.763	35.8685	42.3258
	91.746	95.7566	35.8685	42.3258
	91.746	95.7203	35.7076	41.8589
	91.746	95.6598	35.7076	41.8589
	91.746	95.6598	35.6234	41.7407
	90.9279	95.6472	35.6078	41.7402
	90.9279	95.4736	35.6078	41.4777
	90.9279	95.1759	35.5242	41.4594
	90.9279	94.992	35.3601	41.4203
	90.9279	94.992	35.3471	41.4198
	90.9279	94.748	35.3471	41.2988
	90.9279	94.7093	35.2885	41.2095
	90.9279	94.5707	35.2885	41.209
	90.9279	94.2963	35.2752	41.195
	90.9279	94.1906	35.2752	41.1258
	90.9279	94.1906	35.1978	41.0455
	90.9279	94.1469	35.1978	41.0438
	90.8345	94.0763	35.0865	40.9113
	90.8345	93.9468	35.0865	40.9113
	90.8345	93.8797	35.0849	40.9075
	90.8345	93.8797	35.0697	40.9075
	90.8345	93.8712	35.0697	40.7629
	90.8345	93.821	35.0406	40.7412
	90.8345	93.5899	35.0406	40.5592
	90.8345	93.4769	34.9541	40.5456
	90.8345	93.3847	34.9318	40.5456
	90.8345	93.0762	34.9318	40.4992
	90.8345	93.042	34.8542	40.364
	90.8345	93.0405	34.8542	40.364
	90.8164	92.9479	34.7808	40.3164
	90.8164	92.7491	34.7808	40.3159
	90.8164	92.7376	34.7188	40.2494
	90.8164	92.6201	34.7188	40.2494
	90.8164	92.5284	34.6739	39.8617
	90.8164	92.2864	34.6739	39.771
	90.8164	92.2331	34.6448	39.771
	90.8164	92.2058	34.6448	39.6922
	90.8164	92.1683	34.5664	39.6922
	90.8164	91.9229	34.5311	39.5847
	90.8164	91.8229	34.5294	39.5847
	90.8164	91.5629	34.4809	39.4648
	90.216	91.5164	34.4809	39.4648
	90.216	91.3262	34.3564	39.46
	90.216	91.2241	34.3564	39.46
	90.216	91.2082	34.1793	39.4457
	90.216	91.1536	34.1793	39.4457
	90.216	90.9769	34.1274	39.1482
	90.216	90.9564	34.1274	39.0516
	90.216	90.8786	33.9753	39.0458
	90.216	90.8556	33.9753	39.0452
	90.216	90.7576	33.9398	39.03
	90.216	90.7464	33.9398	38.9806
	90.216	90.6547	33.8386	38.9801
	89.9353	90.3892	33.8386	38.8652
	89.9353	89.8525	33.6812	38.8652
	89.9353	89.7237	33.6812	38.8008
	89.9353	89.562	33.4655	38.5297
	89.9353	89.3758	33.4556	38.5292
	89.9353	88.9902	33.4556	37.8928
	89.9353	88.8943	33.4395	37.8924
	89.9353	88.8356	33.4231	37.8827
	89.9353	88.6208	33.4231	37.8827
	89.9353	88.5824	33.3976	37.8765
	89.9353	88.5633	33.3486	37.8765
	89.9353	88.2947	33.0508	37.6791
	89.7709	88.1485	33.0508	37.5414
	89.7709	88.1463	33.0297	37.5414
	89.7709	87.9939	33.0297	37.3747
	89.7709	87.976	32.821	37.3469
	89.7709	87.8187	32.821	37.1015
	89.7709	87.7105	32.7987	37.0415
	89.7709	87.547	32.7987	37.0415
	89.7709	87.3983	32.7855	37.0162
	89.7709	87.3646	32.7855	36.9014
	89.7709	87.2844	32.7454	36.901
	89.7709	86.7679	32.7454	36.739
	89.7709	86.7375	32.6886	36.739
	89.4397	86.6785	32.6886	36.7212
	89.4397	86.5216	32.6362	36.7207
	89.4397	86.4533	32.6362	36.4989
	89.4397	86.4128	32.6147	36.4955
	89.4397	86.379	32.6147	36.4955
	89.4397	85.7398	32.499	36.4726
	89.4397	85.564	32.499	36.3745
	89.4397	85.2728	32.4966	36.3745
	89.4397	84.9409	32.4966	36.2996
	89.4397	84.7813	32.469	36.2996
	89.4397	84.7265	32.469	36.2346
	89.4397	84.5268	31.9776	36.2341
	89.3556	84.4883	31.9776	35.938
	89.3556	84.1914	31.9524	35.8932
	89.3556	84.0503	31.9524	35.8927
	89.3556	84.0309	31.9337	35.8685
	89.3556	83.9515	31.9337	35.8685
	89.3556	83.7454	31.9269	35.7076
	89.3556	83.6847	31.9269	35.7076
	89.3556	83.5582	31.9149	35.6234
	89.3556	83.5524	31.9149	35.6078
	89.3556	83.4084	31.9107	35.6078
	89.3556	83.1844	31.9107	35.5242
	89.3556	83.1637	31.8961	35.3601
	89.1018	83.0987	31.8961	35.3471
	89.1018	82.9925	31.8763	35.3471
	89.1018	82.8509	31.8763	35.2885
	89.1018	82.4794	31.8547	35.2885
	89.1018	82.3906	31.8547	35.2386
	89.1018	82.0341	31.8256	35.2382
	89.1018	81.97	31.8256	35.1272
	89.1018	81.9356	31.6959	35.1268
	89.1018	81.686	31.6959	35.1127
	89.1018	81.5557	31.6744	35.1123
	89.1018	81.5096	31.6744	35.0865
	89.1018	81.3779	31.6523	35.0865
	88.7037	81.3202	31.6523	35.0849
	88.7037	81.1068	31.6418	35.0697
	88.7037	80.7688	31.6418	35.0697
	88.7037	80.6772	31.6072	35.0406
	88.7037	80.5108	31.6046	35.0406
	88.7037	80.4685	31.5759	34.9541
	88.7037	80.413	31.5091	34.9318
	88.7037	80.3184	31.5091	34.9318
	88.7037	80.1037	31.4524	34.93
	88.7037	79.8872	31.4524	34.93
	88.7037	79.589	31.4338	34.9295
	88.3829	79.5803	31.3968	34.9295
	88.3829	79.4076	31.3968	34.8542
	88.3829	79.3162	31.3711	34.8542
	88.3829	79.2955	31.3711	34.7808
	88.3829	79.1444	31.3059	34.7808
	88.3829	79.1399	31.3059	34.7188
	88.3829	79.0695	31.3047	34.7188
	88.3829	78.9538	31.3047	34.6989
	88.3829	78.9158	31.3012	34.6984
	88.3829	78.7837	31.3012	34.6739
	88.3829	78.5765	31.2891	34.6739
	88.3829	78.4308	31.2891	34.6525
	87.9888	78.3156	31.2845	34.6525
	87.9888	78.3115	31.2845	34.6521
	87.9888	78.2164	31.2657	34.6521
	87.9888	78.1244	31.2657	34.6448
	87.9888	78.0374	31.2552	34.6448
	87.9888	78	31.2552	34.5664
	87.9888	77.9175	31.2469	34.5311
	87.9888	77.9154	31.2469	34.5294
	87.9888	77.7287	31.2158	34.4809
	87.9888	77.7231	31.2158	34.4809
	87.9888	77.4487	31.2046	34.3747
	87.9888	77.2648	31.2046	34.3747
	87.6825	77.15	31.1228	34.3743
	87.6825	77.0896	31.1013	34.3743
	87.6825	77.011	31.0978	34.3564
	87.6825	76.9491	31.0978	34.3564
	87.6825	76.8203	31.09	34.2557
	87.6825	76.6728	31.09	34.2552
	87.6825	76.5533	30.8719	34.1829
	87.6825	76.3692	30.8719	34.1824
	87.6825	76.1571	30.8668	34.1793
	87.6825	76.028	30.8668	34.1793
	87.6825	75.7521	30.8462	34.1544
	87.6825	75.6566	30.8462	34.1544
	87.5298	75.6172	30.8088	34.154
	87.5298	75.5919	30.8088	34.154
	87.5298	75.4166	30.7987	34.1274
	87.5298	75.3988	30.7987	34.1274
	87.5298	75.2089	30.7762	33.9753
	87.5298	75.1503	30.7541	33.9753
	86.9941	75.0682	30.7411	33.9398
	86.9941	75.0219	30.725	33.9398
	86.9941	74.9455	30.641	33.9338
	86.9941	74.9202	30.6342	33.9338
	86.9941	74.7156	30.6342	33.9334
	86.9941	74.4631	30.6295	33.9334
	86.9941	74.3989	30.6295	33.8386
	86.9941	74.3427	30.6267	33.8386
	86.9941	74.2788	30.6258	33.7583
	86.9941	74.2576	30.6258	33.7583
	86.9941	74.2209	30.6249	33.7579
	85.7892	74.1593	30.6249	33.7579
	85.7892	74.1492	30.6212	33.6812
	85.7892	74.0293	30.6212	33.6812
	85.7892	73.9816	30.6165	33.5988
	85.7892	73.9228	30.6165	33.5988
	85.7892	73.7848	30.5978	33.5984
	85.7892	73.718	30.5978	33.5984
	85.7892	73.3911	30.5835	33.5344
	85.7892	73.3819	30.5835	33.5339
	85.7892	73.3584	30.5728	33.4655
	85.7892	73.2363	30.5728	33.4558
	85.7892	73.2077	30.565	33.4558
	85.5077	73.1073	30.565	33.4556
	85.5077	72.8423	30.5558	33.4556
	85.5077	72.8406	30.5558	33.4554
	85.5077	72.7297	30.534	33.4554
	85.5077	72.7056	30.534	33.4395
	85.5077	72.6048	30.4991	33.4231
	85.5077	72.4768	30.4778	33.4231
	85.5077	72.4011	30.4434	33.3976
	85.5077	72.2771	30.4434	33.3625
	85.5077	72.063	30.3777	33.3625
	85.5077	72.0474	30.3777	33.362
	85.5077	71.9981	30.3355	33.362
	85.1682	71.838	30.3355	33.3486
	85.1682	71.5707	30.2839	33.2399
	85.1682	71.4633	30.2839	33.2399
	85.1682	71.4578	30.2805	33.2395
	85.1682	71.435	30.2805	33.2395
	85.1682	71.3568	30.2771	33.0508
	85.1682	71.3157	30.2771	33.0508
	85.1682	71.2584	30.2737	33.0297
	85.1682	71.1562	30.2737	33.0297
	85.1682	71.0258	30.2593	32.8822
	85.1682	70.9995	30.2505	32.8817
	85.1682	70.8579	30.1864	32.7454
	84.9477	70.741	30.1864	32.7454
	84.9477	70.7161	30.1766	32.7203
	84.9477	70.692	30.1766	32.7198
	84.9477	70.5113	30.1591	32.6886
	84.9477	70.4899	30.1522	32.6886
	84.9477	70.3033	30.0628	32.6362
	84.9477	70.2005	30.0628	32.6362
	84.9477	70.1887	30.0479	32.5227
	84.9477	70.1715	30.0479	32.5222
	84.9477	70.0619	30.0401	32.4966
	84.9477	70.0603	30.0401	32.4966
	84.9477	69.8792	30.01	32.378
	84.8892	69.8127	29.9999	32.3775
	84.8892	69.597	29.9781	32.3513
	84.8892	69.4531	29.9624	32.3508
	84.8892	69.4514	29.9624	32.1387
	84.8892	69.3604	29.9578	32.1383
	84.8892	69.2793	29.9578	31.9776
	84.8892	69.2441	29.9532	31.9776
	84.8892	69.0391	29.9532	31.9524
	84.8892	68.8509	29.9486	31.9524
	84.8892	68.6246	29.9486	31.9337
	84.8892	68.4444	29.9479	31.9337
	84.8892	68.4365	29.9324	31.9269
	84.1973	68.265	29.8776	31.9269
	84.1973	68.2195	29.8742	31.9149
	84.1973	68.1267	29.7805	31.9149
	84.1973	68.0835	29.7775	31.9107
	84.1973	68.0645	29.7759	31.9107
	84.1973	67.9974	29.7743	31.8961
	84.1973	67.8128	29.7728	31.8961
	84.1973	67.7855	29.759	31.8763
	84.1973	67.6274	29.759	31.8763
	84.1973	67.3523	29.7556	31.8547
	84.1973	67.3208	29.7556	31.8547
	84.1973	67.2143	29.7556	31.8256
	83.2584	67.2105	29.7556	31.8256
	83.2584	67.0291	29.7527	31.6959
	83.2584	66.8556	29.7522	31.6959
	83.2584	66.7699	29.7522	31.6771
	83.2584	66.6826	29.7522	31.6767
	83.2584	66.639	29.7522	31.6523
	83.2584	66.639	29.7489	31.6523
	83.2584	66.5124	29.7489	31.6186
	83.2584	66.4816	29.7292	31.618
	83.2584	66.4536	29.5552	31.6072
	83.2584	66.4213	29.5552	31.6046
	83.2584	66.4213	29.4627	31.5953
	83.1151	66.4179	29.4627	31.5948
	83.1151	66.3546	29.4019	31.5759
	83.1151	66.2789	29.3996	31.5091
	83.1151	66.238	29.3989	31.5091
	83.1151	66.238	29.3966	31.4524
	83.1151	66.1308	29.3958	31.4524
	83.1151	66.0957	29.3935	31.4338
	83.1151	66.0743	29.385	31.3968
	83.1151	66.0725	29.385	31.3968
	83.1151	66.0389	29.3168	31.3711
	83.1151	66.0389	29.2884	31.3711
	83.1151	66.0363	29.282	31.3211
	82.7515	65.9646	29.234	31.3206
	82.7515	65.9331	29.234	31.3059
	82.7515	65.8897	29.2307	31.3059
	82.7515	65.8897	29.2307	31.3047
	82.7515	65.805	29.2273	31.3047
	82.7515	65.7817	29.2273	31.3012
	82.7515	65.7735	29.2239	31.3012
	82.7515	65.7515	29.2239	31.2891
	82.7515	65.7515	29.1364	31.2891
	82.7515	65.7294	29.1195	31.2845
	82.7515	65.6859	29.1106	31.2845
	82.7515	65.6324	29.0233	31.2657
	81.722	65.6109	29.0203	31.2657
	81.722	65.5777	29.0172	31.2552
	81.722	65.5777	29.0144	31.2552
	81.722	65.5409	29.0144	31.2469
	81.722	65.4204	29.0142	31.2469
	81.722	65.3803	28.9828	31.2158
	81.722	65.3043	28.9828	31.2158
	81.722	65.3043	28.9561	31.2046
	81.722	65.2938	28.9561	31.2046
	81.722	65.2397	28.8929	31.1457
	81.722	65.165	28.8929	31.1453
	81.722	65.1282	28.8905	31.1228
	81.1892	65.1282	28.8905	31.1013
	81.1892	65.0702	28.8005	31.0978
	81.1892	65.0243	28.8005	31.0978
	81.1892	64.851	28.7438	31.09
	81.1892	64.7597	28.7438	31.09
	81.1892	64.7463	28.7403	30.9825
	81.1892	64.7463	28.7294	30.9819
	81.1892	64.7366	28.6973	30.9757
	81.1892	64.7132	28.6973	30.9752
	81.1892	64.6758	28.5902	30.9492
	81.1892	64.5776	28.5902	30.9487
	81.1892	64.5776	28.5597	30.8719
	80.8668	64.5686	28.5597	30.8719
	80.8668	64.5011	28.54	30.8668
	80.8668	64.4461	28.54	30.8668
	80.8668	64.4314	28.5251	30.8462
	80.8668	64.4314	28.5251	30.8462
	80.8668	64.4044	28.5196	30.8088
	80.8668	64.1115	28.5196	30.8088
	80.8668	64.0709	28.5009	30.7987
	80.8668	64.0255	28.5009	30.7987
	80.8668	64.0219	28.4858	30.7762
	80.8668	64.0219	28.4858	30.7541
	80.8668	63.9684	28.4821	30.7411
	80.6138	63.9397	28.4821	30.725
	80.6138	63.8538	28.4745	30.641
	80.6138	63.7804	28.4745	30.6342
	80.6138	63.7804	28.4238	30.6342
	80.6138	63.7184	28.4238	30.6295
	80.6138	63.7048	28.4224	30.6295
	80.6138	63.697	28.4224	30.6267
	80.6138	63.6909	28.3924	30.6258
	80.6138	63.6909	28.3924	30.6258
	80.6138	63.6061	28.3723	30.6249
	80.6138	63.5312	28.3723	30.6249
	80.6138	63.4767	28.3695	30.6212
	79.4485	63.4046	28.3695	30.6212
	79.4485	63.3628	28.2658	30.6165
	79.4485	63.3628	28.2476	30.6165
	79.4485	63.3107	28.1885	30.5978
	79.4485	63.2951	28.1885	30.5978
	79.4485	63.1983	28.0933	30.5835
	79.4485	63.1681	28.0933	30.5835
	79.4485	63.1681	28.0883	30.5728
	79.4485	63.1035	28.0883	30.5728
	79.4485	63.0637	28.0506	30.5658
	79.4485	63.0367	28.0506	30.5653
	79.4485	62.969	27.9336	30.565
	79.4264	62.969	27.9336	30.565
	79.4264	62.9612	27.9186	30.5558
	79.4264	62.8446	27.9011	30.5558
	79.4264	62.8394	27.8907	30.5532
	79.4264	62.5967	27.8907	30.5527
	79.4264	62.5956	27.8072	30.5145
	79.4264	62.5956	27.8072	30.514
	79.4264	62.5834	27.7942	30.4991
	79.4264	62.5451	27.7942	30.4778
	79.4264	62.479	27.7912	30.3777
	79.4264	62.4469	27.7703	30.3777
	79.4264	62.4469	27.7703	30.3355
	79.3757	62.3165	27.7661	30.3355
	79.3757	62.2792	27.7661	30.2839
	79.3757	62.204	27.7658	30.2839
	79.3757	62.199	27.7421	30.2805
	79.3757	62.199	27.7421	30.2805
	79.3757	62.1878	27.7108	30.2771
	79.3757	62.1609	27.7108	30.2771
	79.3757	62.1288	27.7053	30.2737
	79.3757	62.0135	27.7053	30.2737
	79.3757	61.9898	27.6131	30.2593
	79.3757	61.9898	27.6131	30.2505
	79.3757	61.9591	27.6087	30.1591
	79.2644	61.9556	27.6087	30.1522
	79.2644	61.9348	27.5653	30.1318
	79.2644	61.902	27.5419	30.1314
	79.2644	61.902	27.5419	30.0628
	79.2644	61.7395	27.5399	30.0628
	79.2644	61.6731	27.2882	30.0479
	79.2644	61.6619	27.2812	30.0479
	79.2644	61.6278	27.2812	30.0401
	79.2644	61.6278	27.1861	30.0401
	79.2644	61.5654	27.1743	30.01
	79.2644	61.513	27.1656	29.9999
	79.1041	61.4918	27.0968	29.9781
	79.1041	61.3956	27.0727	29.9624
	79.1041	61.3528	27.0597	29.9624
	79.1041	61.3528	27.0546	29.9578
	79.1041	61.3515	27.0384	29.9578
	79.1041	61.3003	27.0384	29.9532
	79.1041	61.2832	27.0205	29.9532
	79.1041	61.1721	27.0205	29.9486
	79.1041	61.1721	26.7962	29.9486
	79.1041	61.1709	26.7962	29.9479
	79.1041	61.1334	26.7919	29.9414
	79.1041	60.9971	26.7919	29.9409
	79.0765	60.8628	26.646	29.9324
	79.0765	60.8628	26.646	29.8776
	79.0765	60.711	26.3904	29.8742
	79.0765	60.6995	26.2255	29.7805
	79.0765	60.5978	26.1799	29.7775
	79.0765	60.59	26.1799	29.7759
	79.0765	60.4646	26.0952	29.7743
	79.0765	60.4646	26.0952	29.7728
	79.0765	60.3803	26.0815	29.771
	79.0765	60.3541	26.0815	29.7704
	79.0765	60.2663	25.9978	29.759
	79.0765	60.263	25.9978	29.759
	78.7144	60.263	25.9827	29.7556
	78.7144	60.1803	25.9765	29.7556
	78.7144	60.1277	25.9765	29.7556
	78.7144	60.0426	25.9048	29.7556
	78.7144	60.0343	25.8651	29.7527
	78.7144	60.0343	25.8651	29.7522
	78.7144	59.8675	25.8543	29.7522
	78.7144	59.8349	25.7802	29.7522
	78.7144	59.7873	25.7802	29.7522
	78.7144	59.7533	25.7655	29.7489
	78.7144	59.6924	25.7655	29.7489
	78.7144	59.6924	25.7211	29.7352
	78.592	59.6428	25.6304	29.7347
	78.592	59.6247	25.6304	29.7292
	78.592	59.6073	25.5849	29.7239
	78.592	59.5301	25.5849	29.7235
	78.592	59.5301	25.5472	29.6727
	78.592	59.5286	25.5472	29.6722
	78.592	59.4549	25.5114	29.6414
	78.592	59.2675	25.5114	29.6409
	78.592	59.2642	25.4671	29.6257
	78.592	59.2642	25.4442	29.6252
	78.592	59.1507	25.4442	29.5552
	78.592	59.114	25.4369	29.5552
	78.4762	59.1088	25.4369	29.4627
	78.4762	59.0946	25.4302	29.4627
	78.4762	59.0902	25.4076	29.4019
	78.4762	59.0902	25.3965	29.3996
	78.4762	59.0549	25.381	29.3989
	78.4762	59.0271	25.3725	29.3966
	78.4762	59.0063	25.2943	29.3958
	78.4762	58.9607	25.2123	29.3935
	78.4762	58.9607	25.0888	29.385
	78.4762	58.9372	25.0888	29.385
	78.4762	58.7315	25.0869	29.3686
	78.4762	58.5779	25.0869	29.3682
	77.7893	58.4819	25.0867	29.3168
	77.7893	58.4819	25.0867	29.2884
	77.7893	58.4448	25.083	29.282
	77.7893	58.4178	25.0727	29.234
	77.7893	58.4045	25.0727	29.234
	77.7893	58.375	25.0681	29.2307
	77.7893	58.3693	25.0681	29.2307
	77.7893	58.3693	25.026	29.2273
	77.7893	58.3693	25.022	29.2273
	77.7893	58.3693	25.022	29.2239
	77.7893	58.3693	24.8403	29.2239
	77.7893	58.3652	24.8403	29.1364
	77.1716	58.3652	24.8055	29.1195
	77.1716	58.3652	24.8055	29.1106
	77.1716	58.3652	24.7897	29.0407
	77.1716	58.3652	24.7897	29.0403
	77.1716	58.3647	24.7109	29.0233
	77.1716	58.3647	24.7109	29.0203
	77.1716	58.3647	24.5319	29.0172
	77.1716	58.3647	24.5068	29.0144
	77.1716	58.3647	24.3788	29.0144
	77.1716	58.2926	23.5736	29.0142
	77.1716	58.2926	23.5736	28.9301
	77.1716	58.2926	23.533	28.9296
	76.9821	58.2926	23.4396	28.8814
	76.9821	58.2926	23.416	28.8808
	76.9821	58.2879	23.416	28.7403
	76.9821	58.2879	23.4124	28.7294
	76.9821	58.2879	23.3958	28.7246
	76.9821	58.2879	23.3958	28.7241
	76.9821	58.2879	23.3626	28.6973
	76.9821	58.1869	23.3626	28.6973
	76.9821	58.1869	23.2515	28.6888
	76.9821	58.1869	23.2139	28.6883
	76.9821	58.1869	23.1761	28.6865
	76.9821	58.1869	23.1761	28.686
	76.7475	58.1725	23.1638	28.5251
	76.7475	58.1725	23.1638	28.5251
	76.7475	58.1725	23.1504	28.5196
	76.7475	58.1725	23.0692	28.5196
	76.7475	58.1725	23.0453	28.5009
	76.7475	58.1216	23.0453	28.5009
	76.7475	58.1216	22.9792	28.4925
	76.7475	58.1216	22.922	28.4925
	76.7475	58.1216	22.922	28.492
	76.7475	58.1216	22.9139	28.492
	76.7475	57.9569	22.9139	28.4858
	76.7475	57.9569	22.8393	28.4858
	76.4703	57.9569	22.8393	28.4821
	76.4703	57.9569	22.8233	28.4821
	76.4703	57.9569	22.8233	28.4745
	76.4703	57.8797	22.7855	28.4745
	76.4703	57.8797	22.7855	28.4306
	76.4703	57.8797	22.7718	28.4301
	76.4703	57.8797	22.7718	28.4238
	76.4703	57.8797	22.7127	28.4238
	76.4703	57.8294	22.6849	28.3924
	76.4703	57.8294	22.6696	28.3924
	76.4703	57.8294	22.6345	28.3723
	76.4703	57.8294	22.6237	28.3723
	76.4388	57.8294	22.5979	28.3695
	76.4388	57.8218	22.5732	28.3695
	76.4388	57.8218	22.5683	28.2985
	76.4388	57.8218	22.5683	28.298
	76.4388	57.8218	22.5442	28.2658
	76.4388	57.8218	22.5402	28.2521
	76.4388	57.803	22.5402	28.2515
	76.4388	57.803	22.505	28.2476
	76.4388	57.803	22.4895	28.2332
	76.4388	57.803	22.4895	28.2332
	76.4388	57.7974	22.4598	28.2327
	76.4388	57.7974	22.444	28.2327
	76.1522	57.7974	22.444	28.1885
	76.1522	57.7974	22.4357	28.1885
	76.1522	57.7974	22.4158	28.0933
	76.1522	57.748	22.3742	28.0933
	76.1522	57.748	22.3733	28.0883
	76.1522	57.748	22.3733	28.0883
	76.1522	57.748	22.3345	28.0506
	76.1522	57.748	22.3333	28.0506
	76.1522	57.4955	22.3333	27.9336
	76.1522	57.4955	22.326	27.9336
	76.1522	57.4955	22.326	27.9186
	76.1522	57.4955	22.3103	27.9011
	75.5827	57.4955	22.3077	27.8907
	75.5827	57.314	22.3077	27.8907
	75.5827	57.314	22.3021	27.8222
	75.5827	57.314	22.3021	27.8217
	75.5827	57.314	22.2992	27.8072
	75.5827	57.314	22.2412	27.8072
	75.5827	57.2684	22.2354	27.7942
	75.5827	57.2684	22.2354	27.7942
	75.5827	57.2684	22.1126	27.7912
	75.5827	57.2684	22.1126	27.7869
	75.5827	57.2684	22.078	27.7864
	75.5827	57.2336	22.078	27.7658
	75.2252	57.2336	22.046	27.7593
	75.2252	57.2336	22.046	27.7588
	75.2252	57.2336	21.9858	27.7421
	75.2252	57.2336	21.96	27.7421
	75.2252	57.1564	21.96	27.7181
	75.2252	57.1564	21.9573	27.7175
	75.2252	57.1564	21.9263	27.7108
	75.2252	57.1564	21.9263	27.7108
	75.2252	57.1564	21.8997	27.7053
	75.2252	57.144	21.8919	27.7053
	75.2252	57.144	21.8919	27.6087
	75.2252	57.144	21.8566	27.6087
	75.0935	57.144	21.837	27.5653
	75.0935	57.144	21.8039	27.5419
	75.0935	57.1418	21.8039	27.5419
	75.0935	57.1418	21.7853	27.5399
	75.0935	57.1418	21.7853	27.3268
	75.0935	57.1418	21.7693	27.3263
	75.0935	57.1418	21.7088	27.3154
	75.0935	57.0533	21.6883	27.3154
	75.0935	57.0533	21.6862	27.3149
	75.0935	57.0533	21.6833	27.3149
	75.0935	57.0533	21.6732	27.2882
	75.0935	57.0533	21.6732	27.2812
	74.8512	56.8245	21.6724	27.2812
	74.8512	56.8245	21.6724	27.2751
	74.8512	56.8245	21.6663	27.2746
	74.8512	56.8245	21.6658	27.1743
	74.8512	56.8245	21.6541	27.1069
	74.8512	56.6943	21.6541	27.1069
	74.8512	56.6943	21.639	27.1064
	74.8512	56.6943	21.6379	27.1064
	74.8512	56.6943	21.6202	27.0968
	74.8512	56.6943	21.6202	27.0727
	74.8512	56.6523	21.603	27.0597
	74.8512	56.6523	21.5506	27.0546
	74.7396	56.6523	21.4985	27.0439
	74.7396	56.6523	21.4819	27.0434
	74.7396	56.6508	21.4819	27.0384
	74.7396	56.6508	21.4737	27.0384
	74.7396	56.6508	21.4319	27.0205
	74.7396	56.6508	21.4193	27.0205
	74.7396	56.6508	21.4155	27.0104
	74.7396	56.6482	21.3692	27.0099
	74.0299	56.6482	21.3319	26.9442
	74.0299	56.6482	21.3222	26.9437
	74.0299	56.6482	21.2989	26.9161
	74.0299	56.6482	21.2989	26.9156
	74.0299	56.6117	21.2964	26.646
	74.0299	56.6117	21.2964	26.646
	74.0299	56.6117	21.2923	26.6205
	74.0299	56.6117	21.2923	26.62
	74.0299	56.6117	21.2751	26.5962
	74.0299	56.3986	21.2751	26.5957
	74.0299	56.3986	21.271	26.3904
	74.0299	56.3986	21.271	26.3834
	73.9458	56.3986	21.2683	26.383
	73.9458	56.3986	21.2683	26.3601
	73.9458	56.2163	21.2594	26.3596
	73.9458	56.2163	21.2594	26.3429
	73.9458	56.2163	21.2589	26.3424
	73.9458	56.2163	21.2298	26.3359
	73.9437	56.2163	21.1999	26.3354
	73.9437	56.1199	21.143	26.3097
	73.9437	56.1199	21.143	26.3097
	73.9437	56.1199	21.1297	26.3092
	73.9437	56.1199	21.1278	26.3092
	73.9437	56.1199	21.1278	26.2994
	73.9437	56.0278	21.0811	26.2994
	73.9437	56.0278	21.0811	26.2989
	73.9437	56.0278	21.0787	26.2989
	73.9437	56.0278	21.0613	26.2292
	73.9437	56.0278	21.0613	26.2292
	73.9437	55.9866	21.0457	26.2287
	73.8197	55.9866	21.0266	26.2287
	73.8197	55.9866	21.0061	26.2255
	73.8197	55.9866	21.0061	26.1799
	73.8197	55.9866	20.997	26.1799
	73.8197	55.9708	20.9927	26.1271
	73.8197	55.9708	20.9819	26.1271
	73.8197	55.9708	20.9608	26.1266
	73.8197	55.9708	20.9591	26.1266
	73.8197	55.9708	20.9253	26.123
	73.8197	55.8222	20.9253	26.123
	73.8197	55.8222	20.8974	26.1226
	73.8197	55.8222	20.8974	26.1226
	73.6186	55.8222	20.8958	26.0952
	73.6186	55.8222	20.8915	26.0952
	73.6186	55.7776	20.8915	26.0815
	73.6186	55.7776	20.8634	26.0815
	73.6186	55.7776	20.8634	26.0714
	73.6186	55.7776	20.86	26.0714
	73.6186	55.7776	20.8543	26.071
	73.6186	55.7653	20.8199	26.071
	73.6186	55.7653	20.8011	25.9867
	73.6186	55.7653	20.8011	25.9867
	73.6186	55.7653	20.7955	25.9862
	72.9664	55.7653	20.7379	25.9862
	72.9664	55.6979	20.705	25.9858
	72.9664	55.6979	20.6917	25.9858
	72.9664	55.6979	20.6619	25.9853
	72.9664	55.6979	20.6459	25.9853
	72.9664	55.6979	20.6459	25.9827
	72.9664	55.6862	20.6414	25.9048
	72.9664	55.6862	20.566	25.8866
	72.9664	55.6862	20.566	25.8866
	72.9664	55.6862	20.5238	25.8862
	72.9664	55.6803	20.5238	25.8862
	72.9664	55.6803	20.5147	25.8825
	72.9664	55.6803	20.5147	25.8825
	72.9664	55.6803	20.5107	25.882
	72.9664	55.6769	20.5107	25.882
	72.9664	55.6537	20.5066	25.8651
	72.9664	55.6453	20.5066	25.8651
	72.9507	55.5644	20.5041	25.8543
	72.9507	55.5185	20.5041	25.8198
	72.9507	55.5185	20.5	25.8198
	72.9507	55.5094	20.5	25.8193
	72.9507	55.429	20.4959	25.8193
	72.9507	55.3728	20.4959	25.8143
	72.9507	55.3258	20.4867	25.8143
	72.9507	55.3258	20.4867	25.8138
	72.9507	55.2924	20.428	25.8138
	72.9507	55.0688	20.4227	25.8024
	72.9507	55.0266	20.3944	25.8019
	72.9507	54.9847	20.3944	25.7802
	72.9507	54.9847	20.37	25.7802
	72.9507	54.9339	20.37	25.773
	72.9507	54.9135	20.366	25.7725
	72.9507	54.9132	20.366	25.7683
	72.9507	54.9053	20.3604	25.7678
	72.9507	54.8558	20.3604	25.7655
	72.9507	54.8558	20.3551	25.7655
	72.9507	54.8316	20.3551	25.7639
	72.9507	54.8134	20.3486	25.7634
	72.9507	54.6735	20.3486	25.7211
	72.9507	54.6429	20.3401	25.6304
	72.9507	54.6429	20.3401	25.6304
	72.9507	54.4909	20.3251	25.4671
	72.9507	54.3853	20.3251	25.4302
	72.9507	54.3744	20.3028	25.4076
	72.9507	54.3587	20.3028	25.3965
	72.9507	54.3587	20.3021	25.381
	72.9507	54.1832	20.2671	25.3725
	72.9507	54.1759	20.2663	25.311
	72.9507	54.1521	20.257	25.3105
	72.9507	54.0988	20.257	25.2943
	72.9507	54.0891	20.2518	25.2834
	72.9507	54.0891	20.2161	25.2829
	72.9507	54.0509	20.1502	25.2605
	72.9507	54.028	20.1223	25.2605
	72.9507	53.859	20.1223	25.26
	72.9507	53.8532	20.1099	25.26
	72.9507	53.8532	20.1099	25.2421
	72.9507	53.8235	20.0812	25.2421
	72.9507	53.8042	20.0523	25.2416
	72.9507	53.7811	20.0523	25.2416
	72.9507	53.7242	20.0101	25.2173
	72.7882	53.7242	20.0101	25.2173
	72.7882	53.7236	20.0075	25.2168
	72.7882	53.6915	20.0075	25.2168
	72.7882	53.6055	19.9572	25.2123
	72.7882	53.5777	19.9572	25.1105
	72.7882	53.5635	19.9572	25.1105
	72.7882	53.5635	19.9394	25.11
	72.7882	53.5365	19.9118	25.11
	72.7882	53.4902	19.8841	25.0888
	72.7882	53.4801	19.8841	25.0888
	72.7882	53.4519	19.8663	25.0869
	72.7882	53.4519	19.8663	25.0869
	72.7882	53.3912	19.8531	25.0867
	72.7882	53.2294	19.8531	25.0867
	72.7882	53.1241	19.7603	25.083
	72.7882	53.0523	19.7603	25.0727
	72.7882	53.0523	19.7419	25.0727
	72.7882	53.0415	19.7419	25.0681
	72.7882	53.0293	19.739	25.0681
	72.7882	52.9678	19.739	25.026
	72.7882	52.8679	19.7375	25.022
	72.7882	52.8424	19.7375	25.022
	72.7882	52.8424	19.7355	24.9631
	72.7882	52.8163	19.7355	24.9631
	72.7882	52.7506	19.7331	24.9627
	72.7882	52.7139	19.7331	24.9627
	72.7882	52.6719	19.729	24.9487
	72.7882	52.6719	19.729	24.9487
	72.7882	52.6003	19.7257	24.9482
	72.7882	52.5293	19.7257	24.9482
	72.7882	52.4594	19.7249	24.8912
	72.7882	52.4453	19.7249	24.8907
	72.7882	52.4453	19.7238	24.8667
	72.7882	52.4408	19.7238	24.8662
	72.7882	52.4058	19.7226	24.8403
	72.7882	52.3904	19.7226	24.8403
	72.7882	52.2639	19.7212	24.8055
	72.7882	52.2564	19.7212	24.8055
	72.7882	52.2564	19.7209	24.7897
	72.7882	52.2193	19.7209	24.7897
	72.7882	52.1771	19.7062	24.7252
	72.7882	52.1351	19.7062	24.7252
	72.6352	52.04	19.7031	24.7247
	72.6352	52.04	19.7031	24.7247
	72.6352	51.9162	19.6992	24.7145
	72.6352	51.9156	19.6992	24.7145
	72.6352	51.876	19.6961	24.714
	72.6352	51.822	19.6961	24.714
	72.6352	51.822	19.6912	24.7109
	72.6352	51.7938	19.6912	24.7109
	72.6352	51.789	19.6627	24.544
	72.6352	51.6939	19.6503	24.544
	72.6352	51.5453	19.6503	24.5435
	72.6352	51.5445	19.5673	24.5435
	72.6352	51.5445	19.5673	24.5369
	72.6352	51.5377	19.5607	24.5369
	72.6352	51.5061	19.5256	24.5365
	72.6352	51.4821	19.5172	24.5365
	72.6352	51.4729	19.5172	24.5319
	72.6352	51.4729	19.4701	24.5068
	72.6352	51.3069	19.4683	24.4181
	72.6352	51.1898	19.4683	24.4181
	72.6352	51.1429	19.4609	24.4176
	72.6352	51.1195	19.4609	24.4176
	72.6352	51.1195	19.4494	24.4142
	72.6352	51.055	19.4119	24.4142
	72.6352	51.0479	19.3871	24.4138
	72.6352	51.0415	19.3739	24.4138
	72.6352	50.9604	19.3587	24.3788
	72.6352	50.9566	19.3587	24.3502
	72.6352	50.9566	19.3217	24.3497
	72.6352	50.8435	19.3217	24.3491
	72.6352	50.7725	19.2619	24.3486
	72.6352	50.7709	19.2619	24.2645
	72.6352	50.6692	19.2497	24.2645
	72.6352	50.6692	19.2497	24.264
	72.6352	50.6319	19.2265	24.264
	72.6352	50.5821	19.2265	24.2096
	72.6352	50.5795	19.2248	24.2096
	72.6352	50.4758	19.2248	24.2091
	72.6352	50.4758	19.2153	24.2091
	72.6352	50.4725	19.2153	23.7727
	72.6352	50.3825	19.2019	23.7727
	72.6352	50.3687	19.195	23.7722
	72.3376	50.3493	19.195	23.7722
	72.3376	50.2264	19.1863	23.7721
	72.3376	50.2264	19.1863	23.7721
	72.3376	50.1486	19.1858	23.7717
	72.3376	50.1452	19.1858	23.7717
	72.3376	50.1189	19.1763	23.5736
	72.3376	50.0533	19.1763	23.5736
	72.3376	50.0533	19.1427	23.5623
	72.3376	50.0339	19.1427	23.5623
	72.3376	50.0291	19.1325	23.5618
	72.3376	49.9781	19.1247	23.5618
	72.3376	49.937	19.1247	23.5612
	72.3376	49.937	19.1114	23.5612
	72.3376	49.9257	19.1114	23.5607
	72.3376	49.8818	19.1111	23.5607
	72.3376	49.8503	19.0983	23.533
	72.3376	49.8351	19.097	23.4396
	72.3376	49.7839	19.097	23.4124
	72.3376	49.7839	19.0927	23.4048
	72.3376	49.731	19.0927	23.4048
	72.3376	49.596	19.0894	23.4043
	72.3376	49.5919	19.0894	23.4043
	72.3376	49.5835	19.085	23.4034
	72.3376	49.5835	19.085	23.4034
	72.3376	49.5828	19.0828	23.4029
	72.3376	49.5689	19.0813	23.4029
	72.3376	49.3933	19.0813	23.3626
	72.3376	49.3723	19.0805	23.3626
	72.3376	49.3723	19.0805	23.3231
	72.3376	49.3292	19.0768	23.3226
	72.3376	49.1684	19.0768	23.3217
	72.3376	49.1471	19.0724	23.3213
	72.3376	49.0814	19.0724	23.2975
	72.3376	48.9999	19.0574	23.2975
	72.3376	48.9999	19.0574	23.297
	72.3376	48.9588	19.0436	23.297
	72.3376	48.9563	19.0436	23.296
	72.3376	48.9359	19.0361	23.296
	72.3376	48.9142	19.0361	23.2955
	72.3376	48.9142	19.0272	23.2955
	72.3376	48.8888	19.0007	23.2515
	72.3376	48.8306	18.987	23.2384
	72.3376	48.826	18.9577	23.2384
	72.304	48.8097	18.9577	23.238
	72.304	48.8097	18.9546	23.238
	72.304	48.6899	18.9546	23.237
	72.304	48.6666	18.9502	23.237
	72.304	48.6514	18.9502	23.2365
	72.304	48.5859	18.9178	23.2365
	72.304	48.5315	18.9178	23.2277
	72.304	48.5315	18.8036	23.2273
	72.304	48.4098	18.7928	23.2263
	72.304	48.3007	18.7928	23.2259
	72.304	48.2247	18.7775	23.2139
	72.304	48.1877	18.749	23.1761
	72.304	48.1877	18.7453	23.1761
	72.304	48.1773	18.7453	23.1638
	72.304	48.0818	18.7426	23.1638
	72.304	48.0751	18.7274	23.1504
	72.304	48.0744	18.7274	23.0692
	72.304	48.0744	18.6756	23.0453
	72.304	48.0463	18.6756	23.0453
	72.304	48.0239	18.6723	22.9792
	72.304	47.8957	18.6723	22.9139
	72.304	47.8877	18.6695	22.9139
	72.304	47.8866	18.6695	22.7855
	72.304	47.8866	18.669	22.7855
	72.304	47.841	18.669	22.7127
	72.304	47.8106	18.6657	22.6849
	72.304	47.7691	18.6657	22.6696
	72.304	47.759	18.6633	22.6345
	72.304	47.759	18.6633	22.6237
	72.304	47.6989	18.6317	22.5979
	72.304	47.6829	18.6289	22.5732
	72.304	47.6666	18.6204	22.5683
	72.304	47.657	18.6071	22.5683
	72.304	47.657	18.5841	22.5442
	72.304	47.6248	18.5841	22.5402
	72.304	47.6013	18.5749	22.5402
	72.304	47.5915	18.5749	22.505
	72.304	47.5395	18.5581	22.4895
	72.304	47.5001	18.5314	22.4895
	72.304	47.5001	18.5247	22.4598
	72.304	47.459	18.496	22.444
	72.304	47.3715	18.496	22.444
	72.0953	47.3339	18.496	22.444
	72.0953	47.2353	18.496	22.444
	72.0953	47.2353	18.4471	22.444
	72.0953	47.1544	18.4471	22.444
	72.0953	47.1127	18.4471	22.444
	72.0953	47.0547	18.4471	22.444
	72.0953	47.0262	18.4471	22.4357
	72.0953	47.0262	18.4471	22.4357
	72.0953	46.9832	18.4471	22.4357
	72.0953	46.9346	18.4471	22.4357
	72.0953	46.9113	18.4452	22.4158
	72.0953	46.7571	18.4452	22.4158
	72.0953	46.6894	18.4452	22.4158
	72.0953	46.6894	18.4452	22.4158
	72.0953	46.6885	18.4452	22.3742
	72.0953	46.5891	18.4452	22.3742
	72.0953	46.5463	18.4452	22.3742
	72.0953	46.5404	18.4452	22.3742
	72.0953	46.5404	18.4395	22.3733
	72.0953	46.4897	18.4395	22.3733
	72.0953	46.487	18.4395	22.3733
	72.0953	46.4835	18.4395	22.3733
	72.0953	46.4678	18.4395	22.3733
	72.0953	46.4678	18.4395	22.3733
	72.0953	46.435	18.4395	22.3733
	72.0953	46.4177	18.4395	22.3733
	72.0953	46.321	18.4369	22.3345
	72.0953	46.3102	18.4369	22.3345
	72.0953	46.2691	18.4369	22.3345
	72.0953	46.2691	18.4369	22.3345
	72.0953	46.2416	18.4369	22.3333
	72.0953	46.1446	18.4369	22.3333
	72.0953	46.1174	18.4369	22.3333
	72.0953	46.0883	18.4369	22.3333
	72.0953	46.0883	18.4325	22.3333
	72.0953	46.0783	18.4325	22.3333
	72.0953	46.0177	18.4325	22.3333
	72.0953	46.0023	18.4325	22.3333
	72.0953	45.9854	18.4325	22.326
	71.7783	45.9854	18.4325	22.326
	71.7783	45.9647	18.4325	22.326
	71.7783	45.8551	18.4325	22.326
	71.7783	45.7029	18.428	22.326
	71.7783	45.6986	18.428	22.326
	71.7783	45.6738	18.428	22.326
	71.7783	45.6738	18.428	22.326
	71.7783	45.6653	18.428	22.3103
	71.7783	45.6471	18.428	22.3103
	71.7783	45.5209	18.428	22.3103
	71.7783	45.3434	18.428	22.3103
	71.7783	45.3434	18.4235	22.3077
	71.7783	45.2946	18.4235	22.3077
	71.7783	45.2944	18.4235	22.3077
	71.7783	45.1046	18.4235	22.3077
	71.7783	45.0736	18.4235	22.3077
	71.7783	45.0736	18.4235	22.3077
	71.7783	45.0251	18.4235	22.3077
	71.7783	44.9514	18.4235	22.3077
	71.7783	44.8996	18.3753	22.3021
	71.7783	44.8978	18.3753	22.3021
	71.7783	44.8314	18.3753	22.3021
	71.7783	44.8314	18.3753	22.3021
	71.7783	44.6778	18.3753	22.3021
	71.7783	44.6398	18.3753	22.3021
	71.7783	44.5749	18.3753	22.3021
	71.7783	44.5319	18.3753	22.3021
	71.7783	44.5319	18.3554	22.2992
	71.7783	44.2929	18.3554	22.2992
	71.7783	44.2631	18.3554	22.2992
	71.7783	44.2537	18.3554	22.2992
	71.7783	44.2105	18.3554	22.2412
	71.7783	44.2105	18.3554	22.2412
	71.7783	44.2039	18.3554	22.2412
	71.7783	44.2009	18.3554	22.2412
	71.7783	44.1634	18.3483	22.1126
	71.7783	44.0602	18.3483	22.1126
	71.7783	44.0374	18.3483	22.1126
	71.6552	44.0374	18.3483	22.1126
	71.6552	44.0085	18.3483	22.1126
	71.6552	43.9632	18.3483	22.1126
	71.6552	43.934	18.3483	22.1126
	71.6552	43.915	18.3483	22.1126
	71.6552	43.915	18.3389	22.078
	71.6552	43.8856	18.3389	22.078
	71.6552	43.8663	18.3389	22.078
	71.6552	43.8475	18.3389	22.078
	71.6552	43.7499	18.3389	22.078
	71.6552	43.7499	18.3389	22.078
	71.6552	43.5486	18.3389	22.078
	71.6552	43.4937	18.3389	22.078
	71.6552	43.411	18.3364	22.046
	71.6552	43.3959	18.3364	22.046
	71.6552	43.3282	18.3364	22.046
	71.6552	43.3282	18.3364	22.046
	71.6552	43.3146	18.3364	22.046
	71.6552	43.303	18.3364	22.046
	71.6552	43.2371	18.3364	22.046
	71.6552	43.2058	18.3364	22.046
	71.6552	43.2058	18.3256	21.9858
	71.6552	43.1681	18.3256	21.9858
	71.6552	43.0962	18.3256	21.9858
	71.6552	43.0875	18.3256	21.9858
	71.6552	42.9417	18.3105	21.96
	71.6552	42.8955	18.3105	21.96
	71.6552	42.8014	18.3105	21.96
	71.6552	42.7026	18.3105	21.96
	71.6552	42.7009	18.2572	21.96
	71.6552	42.4577	18.2572	21.96
	71.6552	42.4314	18.2572	21.96
	71.6552	42.4183	18.2572	21.96
	71.6552	42.3738	18.2538	21.9573
	71.6552	42.3562	18.2538	21.9573
	71.6552	42.2771	18.2538	21.9573
	71.6552	42.2375	18.2538	21.9573
	71.6552	42.1935	18.1812	21.9263
	71.6552	41.8859	18.1812	21.9263
	71.5887	41.6676	18.1812	21.9263
	71.5887	41.6058	18.1812	21.9263
	71.5887	41.5751	18.1812	21.9263
	71.5887	41.5695	18.1812	21.9263
	71.5887	41.2961	18.1812	21.9263
	71.5887	41.1813	18.1812	21.9263
	71.5887	41.1684	18.1759	21.8997
	71.5887	41.0104	18.1759	21.8997
	71.5887	40.8858	18.1759	21.8997
	71.5887	40.7996	18.1759	21.8997
	71.5887	40.7341	18.1759	21.8919
	71.5887	40.63	18.1759	21.8919
	71.5887	40.5919	18.1759	21.8919
	71.5887	40.4918	18.1759	21.8919
	71.5887	40.4139	18.1649	21.8919
	71.5887	40.395	18.1649	21.8919
	71.5887	40.3233	18.1649	21.8919
	71.5887	40.1973	18.1649	21.8919
	71.5887	40.09	18.1649	21.8566
	71.5887	39.9697	18.1649	21.8566
	71.5887	39.7843	18.1649	21.8566
	71.5887	39.6342	18.1649	21.8566
	71.5887	39.6161	18.1625	21.837
	71.5887	39.5711	18.1625	21.837
	71.5887	39.5675	18.1625	21.837
	71.5887	39.4891	18.1625	21.837
	71.5887	39.4294	18.1617	21.8039
	71.5887	39.4079	18.1617	21.8039
	71.5887	39.3942	18.1617	21.8039
	71.5887	39.3654	18.1617	21.8039
	71.5887	39.3599	18.1617	21.8039
	71.5887	39.3566	18.1617	21.8039
	71.5887	39.3565	18.1617	21.8039
	71.5887	39.3363	18.1617	21.8039
	71.5887	39.2457	18.1616	21.7853
	71.5887	39.2408	18.1616	21.7853
	71.5887	39.2283	18.1616	21.7853
	71.5887	39.1552	18.1616	21.7853
	71.5887	39.1382	18.1616	21.7853
	71.5887	39.1028	18.1616	21.7853
	71.5887	39.0834	18.1616	21.7853
	71.5887	38.9701	18.1616	21.7853
	71.5887	38.9363	18.1596	21.7693
	71.5887	38.9346	18.1596	21.7693
	71.5887	38.9032	18.1596	21.7693
	70.3107	38.8864	18.1596	21.7693
	70.3107	38.8563	18.1584	21.7088
	70.3107	38.7895	18.1584	21.7088
	70.3107	38.7761	18.1584	21.7088
	70.3107	38.7546	18.1584	21.7088
	70.3107	38.4921	18.1584	21.6883
	70.3107	38.4481	18.1584	21.6883
	70.3107	38.3841	18.1584	21.6883
	70.3107	38.3104	18.1584	21.6883
	70.3107	38.3101	18.1584	21.6862
	70.3107	38.1283	18.1584	21.6862
	70.3107	38.1037	18.1584	21.6862
	69.7612	38.018	18.1584	21.6862
	69.7612	37.9301	18.1584	21.6833
	69.7612	37.7949	18.1584	21.6833
[truncated: 2,696 more rows]

## Sheet: Figure 3d
Figure 3d
	Flow velocities ue around the external region (μm/s)
	Rotating	Spinning	Rolling	Tumbling
	1.1354	1.30021	0.62505	0.58872
	1.13492	1.30015	0.6083	0.58602
	1.13421	1.29564	0.59006	0.5834
	1.13408	1.29502	0.58794	0.58327
	1.134	1.2916	0.58706	0.58243
	1.13393	1.28913	0.58694	0.58188
	1.13385	1.28704	0.58687	0.58093
	1.13382	1.2859	0.58467	0.58039
	1.13379	1.2838	0.58457	0.5801
	1.13375	1.28222	0.58422	0.57962
	1.13369	1.28039	0.58378	0.57843
	1.13367	1.27864	0.58367	0.57842
	1.13365	1.27824	0.58338	0.57729
	1.1336	1.27818	0.58305	0.57445
	1.13356	1.27759	0.58305	0.56835
	1.13352	1.27728	0.58305	0.56649
	1.13348	1.27716	0.58293	0.56645
	1.13347	1.27591	0.5829	0.56644
	1.13341	1.27526	0.58283	0.56504
	1.13337	1.27477	0.58277	0.56504
	1.13335	1.27434	0.58271	0.56494
	1.13332	1.27368	0.58225	0.56468
	1.13315	1.27136	0.5821	0.56327
	1.13289	1.26926	0.58194	0.56298
	1.13283	1.26558	0.58166	0.55937
	1.13276	1.26512	0.581	0.55901
	1.13266	1.26424	0.58092	0.5589
	1.13259	1.26196	0.58074	0.55854
	1.13244	1.23942	0.58035	0.55853
	0.95343	1.22319	0.58031	0.55574
	0.95334	1.22209	0.58028	0.55431
	0.9533	1.21518	0.58003	0.54257
	0.95327	1.19908	0.57995	0.54214
	0.95325	1.19904	0.5798	0.54164
	0.95324	1.18837	0.57964	0.52575
	0.95323	1.14482	0.57912	0.51725
	0.95323	1.14482	0.57911	0.51721
	0.95323	1.13977	0.57908	0.51647
	0.95322	1.13938	0.57896	0.51592
	0.95322	1.11692	0.57871	0.51291
	0.95318	1.11162	0.57858	0.50283
	0.95317	1.05339	0.57849	0.50283
	0.95316	1.05339	0.57774	0.50283
	0.95315	1.05338	0.57621	0.50283
	0.95315	1.05338	0.57577	0.49571
	0.95312	1.05128	0.57111	0.49481
	0.95311	1.04849	0.57063	0.49427
	0.95311	1.04845	0.57049	0.494
	0.9531	1.04254	0.5704	0.49198
	0.9531	1.04144	0.56973	0.49185
	0.95309	1.03827	0.56958	0.49016
	0.95309	1.03826	0.56903	0.49001
	0.95308	1.03252	0.56853	0.48892
	0.95307	1.02993	0.56841	0.48874
	0.95307	1.02589	0.56829	0.48873
	0.95306	1.0247	0.5679	0.48791
	0.95304	1.02062	0.56777	0.48743
	0.953	1.00689	0.56753	0.48701
	0.94153	0.98688	0.56718	0.48606
	0.94153	0.98688	0.56688	0.48598
	0.94152	0.98687	0.56674	0.48596
	0.94152	0.98687	0.56645	0.48587
	0.94152	0.98656	0.56612	0.48581
	0.94152	0.98616	0.56611	0.48581
	0.94152	0.98182	0.56611	0.48576
	0.94152	0.9809	0.56555	0.48564
	0.94152	0.97911	0.56398	0.48564
	0.94152	0.9781	0.56393	0.48561
	0.94152	0.97534	0.56357	0.48546
	0.94152	0.97534	0.56327	0.48546
	0.94152	0.97462	0.56314	0.48546
	0.94152	0.97183	0.56251	0.48543
	0.94151	0.9708	0.56108	0.48537
	0.94151	0.96564	0.56099	0.4853
	0.94151	0.96502	0.56012	0.48529
	0.94151	0.9641	0.56012	0.48528
	0.94151	0.96358	0.56011	0.48525
	0.94151	0.963	0.55942	0.48524
	0.94151	0.96299	0.55823	0.48521
	0.94151	0.96249	0.55671	0.4852
	0.9415	0.96235	0.55649	0.48514
	0.9415	0.96222	0.55388	0.48513
	0.9415	0.96037	0.55249	0.48511
	0.9415	0.95985	0.5509	0.48505
	0.9415	0.95976	0.55085	0.48503
	0.9415	0.95968	0.54659	0.48499
	0.9415	0.95965	0.54613	0.48492
	0.94075	0.95931	0.54173	0.48491
	0.94075	0.95909	0.54173	0.48491
	0.94075	0.95896	0.54151	0.48488
	0.94075	0.9585	0.53626	0.48484
	0.94075	0.95813	0.53473	0.48478
	0.94075	0.9581	0.53445	0.48475
	0.94075	0.95794	0.534	0.48467
	0.94075	0.9577	0.5264	0.48465
	0.94075	0.95759	0.5264	0.48461
	0.94075	0.9571	0.51349	0.48431
	0.94075	0.95704	0.51349	0.48427
	0.94075	0.95695	0.51286	0.48422
	0.94075	0.95693	0.51085	0.48393
	0.94075	0.95691	0.50274	0.48384
	0.94075	0.95685	0.50274	0.48382
	0.94075	0.95679	0.50199	0.48364
	0.94075	0.95667	0.49288	0.48288
	0.94075	0.95621	0.49288	0.48259
	0.94075	0.95539	0.4919	0.48253
	0.94075	0.95521	0.49175	0.48238
	0.94075	0.95412	0.48956	0.48238
	0.94075	0.95125	0.48814	0.48236
	0.94075	0.94981	0.48812	0.48231
	0.94075	0.9467	0.48702	0.48222
	0.94075	0.94492	0.48632	0.48222
	0.94075	0.94349	0.48596	0.48215
	0.94075	0.94335	0.48548	0.4821
	0.94075	0.94077	0.48508	0.48197
	0.94075	0.94076	0.48491	0.48193
	0.9407	0.9407	0.48472	0.48186
	0.9407	0.93964	0.48462	0.4815
	0.9407	0.93935	0.48452	0.48145
	0.9407	0.93863	0.48452	0.48142
	0.9407	0.93843	0.48443	0.4814
	0.9407	0.93824	0.48418	0.48134
	0.9407	0.9377	0.48411	0.48132
	0.9407	0.93624	0.484	0.48132
	0.9407	0.93622	0.484	0.48121
	0.9407	0.93611	0.48374	0.4812
	0.9407	0.93414	0.4837	0.48106
	0.9407	0.93401	0.48346	0.48105
	0.9407	0.93242	0.48327	0.48095
	0.9407	0.93236	0.48309	0.47736
	0.9407	0.93231	0.48308	0.47728
	0.9407	0.93219	0.48257	0.47654
	0.9407	0.92965	0.48226	0.47587
	0.9407	0.92903	0.48185	0.47369
	0.9407	0.92722	0.48155	0.47182
	0.9407	0.92712	0.48134	0.47118
	0.9407	0.92596	0.48099	0.46759
	0.9407	0.92541	0.48014	0.46666
	0.9407	0.92285	0.48002	0.46475
	0.9407	0.92115	0.47745	0.46315
	0.9407	0.91733	0.47584	0.46165
	0.9407	0.91685	0.47584	0.46104
	0.9407	0.91685	0.4747	0.46086
	0.9407	0.91609	0.47251	0.46001
	0.9407	0.91602	0.46819	0.45804
	0.94069	0.91439	0.46819	0.45758
	0.94069	0.9142	0.467	0.45706
	0.94069	0.91414	0.46586	0.45668
	0.94069	0.91397	0.46586	0.45638
	0.94069	0.91394	0.46072	0.45638
	0.94069	0.91381	0.45827	0.45638
	0.94069	0.91315	0.4574	0.45638
	0.94069	0.91293	0.4529	0.45087
	0.94069	0.91208	0.4529	0.44998
	0.94069	0.912	0.45016	0.44601
	0.94069	0.91191	0.44856	0.44477
	0.94069	0.91191	0.44736	0.44459
	0.94069	0.91021	0.44736	0.44423
	0.94069	0.90978	0.44599	0.44241
	0.94069	0.90929	0.44599	0.44234
	0.94069	0.90885	0.44168	0.44227
	0.94069	0.90791	0.44033	0.44224
	0.94069	0.90782	0.44033	0.44216
	0.94069	0.9072	0.44007	0.44059
	0.94069	0.90714	0.43946	0.43922
	0.94069	0.90703	0.43927	0.43898
	0.94069	0.9067	0.43927	0.43772
	0.94069	0.90581	0.4391	0.43772
	0.94069	0.90538	0.43877	0.43722
	0.94069	0.90498	0.43761	0.43644
	0.94069	0.90496	0.43651	0.43484
	0.94069	0.90378	0.43651	0.43424
	0.94069	0.90362	0.43621	0.43403
	0.94069	0.90356	0.43607	0.43386
	0.94069	0.90351	0.43596	0.43377
	0.94069	0.90222	0.43547	0.43331
	0.94069	0.90172	0.43352	0.43296
	0.94069	0.90028	0.4335	0.43285
	0.94069	0.90019	0.4335	0.43229
	0.94069	0.90008	0.43289	0.43198
	0.94069	0.89984	0.43271	0.4318
	0.94069	0.89963	0.4327	0.43178
	0.94069	0.89946	0.43239	0.43154
	0.94069	0.89931	0.43167	0.43145
	0.94069	0.89924	0.43164	0.43145
	0.94069	0.89907	0.43159	0.43127
	0.94069	0.89894	0.43116	0.43124
	0.94069	0.89847	0.43075	0.43123
	0.94069	0.89728	0.43075	0.43109
	0.94069	0.8971	0.43012	0.43107
	0.94069	0.89694	0.43007	0.43102
	0.94069	0.89654	0.43002	0.43037
	0.94069	0.89604	0.42999	0.43021
	0.94069	0.89597	0.42997	0.42985
	0.94069	0.89526	0.42989	0.42972
	0.94069	0.89475	0.42989	0.42967
	0.94069	0.89453	0.42984	0.42966
	0.94069	0.89427	0.42972	0.42958
	0.94069	0.89411	0.42971	0.42958
	0.94069	0.89354	0.4297	0.42949
	0.94069	0.89349	0.4296	0.42923
	0.94069	0.8934	0.42956	0.42911
	0.94069	0.8933	0.42954	0.42905
	0.94069	0.89313	0.42953	0.429
	0.94069	0.89306	0.42942	0.42884
	0.94069	0.89216	0.42934	0.42857
	0.94069	0.89162	0.42929	0.42823
	0.94069	0.89156	0.42918	0.42823
	0.94069	0.8914	0.42917	0.42814
	0.94069	0.89129	0.42917	0.42793
	0.94069	0.88922	0.42914	0.42783
	0.94069	0.88904	0.42907	0.42778
	0.94069	0.88833	0.42903	0.42763
	0.94069	0.88825	0.42902	0.42758
	0.94069	0.88825	0.42896	0.42757
	0.94069	0.88824	0.42896	0.42755
	0.94069	0.88824	0.42889	0.42753
	0.94069	0.88772	0.42878	0.42717
	0.94069	0.88755	0.42876	0.42705
	0.94069	0.88729	0.42874	0.42703
	0.94069	0.88641	0.42873	0.42689
	0.94069	0.88544	0.4287	0.42653
	0.94069	0.88498	0.42865	0.42649
	0.94069	0.88481	0.42864	0.42643
	0.94069	0.88466	0.42861	0.42626
	0.94069	0.8844	0.42858	0.42622
	0.94069	0.88378	0.42855	0.42618
	0.94069	0.88368	0.42843	0.42615
	0.94069	0.8826	0.42842	0.42612
	0.94069	0.88226	0.42814	0.4261
	0.94069	0.88203	0.42813	0.42609
	0.94069	0.88203	0.42811	0.42607
	0.94069	0.881	0.42779	0.42596
	0.94069	0.88073	0.42775	0.4258
	0.94069	0.88061	0.42775	0.42579
	0.94069	0.88058	0.42774	0.42572
	0.94069	0.88057	0.42773	0.4257
	0.94069	0.88016	0.42772	0.42551
	0.94069	0.87966	0.42772	0.42551
	0.94069	0.87916	0.42763	0.42551
	0.94069	0.87864	0.42761	0.42513
	0.94069	0.87838	0.4276	0.42486
	0.94069	0.87809	0.4276	0.42474
	0.94069	0.87805	0.42757	0.42467
	0.94069	0.87767	0.42754	0.42467
	0.94069	0.87763	0.42751	0.4246
	0.94069	0.87754	0.42744	0.4246
	0.94069	0.87746	0.42737	0.4245
	0.94069	0.87722	0.42726	0.4245
	0.94069	0.87705	0.42724	0.42443
	0.94069	0.87689	0.42724	0.42442
	0.94069	0.8764	0.4272	0.4244
	0.94069	0.87584	0.42715	0.42436
	0.94069	0.87573	0.42696	0.42436
	0.94069	0.8752	0.42692	0.42432
	0.94069	0.87439	0.42692	0.42432
	0.94069	0.87403	0.42688	0.42432
	0.94069	0.87388	0.42686	0.42431
	0.94069	0.87338	0.42686	0.4243
	0.94069	0.87245	0.42682	0.42429
	0.94069	0.87238	0.42681	0.42428
	0.94069	0.87211	0.42677	0.42427
	0.94069	0.87138	0.42675	0.42427
	0.94069	0.87138	0.42661	0.42426
	0.94069	0.87126	0.42643	0.42426
	0.94069	0.8712	0.42638	0.42425
	0.94069	0.8709	0.42635	0.42424
	0.94069	0.87085	0.4263	0.42423
	0.94069	0.8708	0.42629	0.42422
	0.94069	0.87078	0.42627	0.42422
	0.94069	0.87046	0.42625	0.42422
	0.94069	0.87022	0.42623	0.42422
	0.94069	0.86992	0.42623	0.42422
	0.94069	0.86965	0.42616	0.4242
	0.94068	0.86959	0.42614	0.4242
	0.94068	0.86945	0.42606	0.42418
	0.94068	0.86943	0.42589	0.42417
	0.94068	0.86939	0.42588	0.42417
	0.94068	0.86935	0.42577	0.42416
	0.94068	0.86934	0.42575	0.42416
	0.94068	0.86933	0.42569	0.42416
	0.94068	0.86914	0.42568	0.42415
	0.94068	0.86899	0.42567	0.42414
	0.94068	0.86884	0.42555	0.42414
	0.94068	0.8682	0.42549	0.42413
	0.94068	0.86814	0.42546	0.42411
	0.94068	0.86813	0.42544	0.4241
	0.94068	0.86794	0.42544	0.4241
	0.94068	0.86759	0.42544	0.42409
	0.94068	0.86753	0.42539	0.42409
	0.94068	0.86747	0.42529	0.42408
	0.94068	0.86745	0.42517	0.42408
	0.94068	0.86744	0.42513	0.42408
	0.94068	0.86739	0.42506	0.42408
	0.94068	0.86729	0.42501	0.42408
	0.94068	0.86725	0.42499	0.42406
	0.94068	0.86714	0.42497	0.42405
	0.94068	0.86687	0.42492	0.42404
	0.94068	0.86667	0.4249	0.42404
	0.94068	0.86641	0.42489	0.42404
	0.94068	0.86623	0.42461	0.42404
	0.94068	0.86608	0.42445	0.42402
	0.94068	0.86574	0.42444	0.42402
	0.94049	0.86573	0.42436	0.42401
	0.94049	0.86572	0.42427	0.42401
	0.94049	0.86557	0.42427	0.42401
	0.94049	0.86549	0.42421	0.42399
	0.94049	0.86537	0.42419	0.42399
	0.94049	0.86531	0.42413	0.42398
	0.94049	0.8653	0.42405	0.42397
	0.94049	0.86527	0.42404	0.42397
	0.94049	0.86525	0.42401	0.42394
	0.94049	0.8652	0.424	0.42393
	0.94049	0.86509	0.424	0.42392
	0.94049	0.86506	0.42395	0.4239
	0.94049	0.86489	0.42382	0.42388
	0.94049	0.86451	0.42381	0.42386
	0.94049	0.86446	0.42358	0.42386
	0.94049	0.86445	0.4231	0.42385
	0.94049	0.86445	0.42272	0.42384
	0.94049	0.86433	0.42266	0.42384
	0.94049	0.86399	0.42221	0.42382
	0.94049	0.86394	0.42207	0.42381
	0.94049	0.86383	0.42203	0.4238
	0.94049	0.86364	0.42197	0.42379
	0.94049	0.86342	0.42192	0.42362
	0.94049	0.86304	0.42185	0.42354
	0.94049	0.86302	0.42163	0.42285
	0.94049	0.86259	0.42159	0.42254
	0.94049	0.86222	0.42153	0.42185
	0.94049	0.86222	0.42127	0.42182
	0.94049	0.86186	0.42121	0.42182
	0.93761	0.86171	0.42117	0.42155
	0.9376	0.86103	0.42111	0.42146
	0.93759	0.86089	0.42102	0.42129
	0.93759	0.86085	0.42101	0.42128
	0.93759	0.86064	0.421	0.42124
	0.93758	0.86026	0.421	0.42109
	0.93758	0.86021	0.421	0.42104
	0.93758	0.86012	0.42098	0.42103
	0.93758	0.86009	0.42095	0.42102
	0.93757	0.86003	0.42094	0.42101
	0.93756	0.85955	0.42093	0.421
	0.93755	0.85923	0.42083	0.42096
	0.93755	0.859	0.42082	0.42095
	0.93754	0.85802	0.42065	0.42089
	0.93754	0.85783	0.4203	0.42086
	0.93754	0.85717	0.42026	0.42085
	0.93753	0.85706	0.42024	0.42084
	0.93753	0.8566	0.42022	0.42075
	0.93752	0.85571	0.42021	0.42073
	0.93752	0.85569	0.42021	0.42051
	0.93752	0.8553	0.42001	0.4205
	0.93752	0.85508	0.41993	0.42048
	0.93752	0.85502	0.41984	0.42046
	0.93751	0.85478	0.41984	0.42041
	0.93751	0.85459	0.41975	0.42039
	0.93751	0.85433	0.4197	0.42032
	0.9375	0.85424	0.41966	0.42024
	0.93749	0.85399	0.41965	0.4202
	0.93749	0.85367	0.41962	0.42014
	0.91002	0.85319	0.41954	0.42012
	0.90956	0.85284	0.4195	0.42011
	0.90914	0.85238	0.41946	0.42009
	0.90896	0.8522	0.4194	0.42006
	0.90836	0.85197	0.41931	0.42006
	0.9083	0.85196	0.41929	0.42005
	0.908	0.85136	0.41923	0.42002
	0.90793	0.85113	0.41921	0.42
	0.90782	0.85104	0.4192	0.41994
	0.90772	0.85006	0.41918	0.41993
	0.90762	0.84999	0.41918	0.41988
	0.90755	0.84965	0.41914	0.41984
	0.90749	0.84933	0.41914	0.41982
	0.90747	0.8493	0.41906	0.41981
	0.90745	0.84926	0.41897	0.41978
	0.90745	0.84892	0.41894	0.41971
	0.90744	0.84877	0.41889	0.41969
	0.90743	0.84844	0.41888	0.41968
	0.9074	0.84815	0.41881	0.41968
	0.90739	0.84759	0.41878	0.41967
	0.90738	0.84745	0.41876	0.41967
	0.90736	0.84733	0.41873	0.41965
	0.90735	0.84697	0.41868	0.41965
	0.90734	0.84683	0.41867	0.41963
	0.90733	0.84674	0.41867	0.41962
	0.90731	0.84672	0.41865	0.41959
	0.90731	0.84672	0.41863	0.41957
	0.9073	0.84637	0.41862	0.41956
	0.90728	0.84616	0.41861	0.41949
	0.90727	0.84615	0.41859	0.41948
	0.90726	0.84613	0.41857	0.41947
	0.90725	0.84609	0.41853	0.41946
	0.90723	0.84599	0.41838	0.41945
	0.90723	0.84586	0.41837	0.41945
	0.90722	0.84529	0.41831	0.41942
	0.90722	0.84512	0.41825	0.41942
	0.90721	0.84504	0.41824	0.4194
	0.9072	0.84469	0.41809	0.41939
	0.90718	0.84454	0.41803	0.41938
	0.90717	0.84451	0.41803	0.41938
	0.90717	0.84447	0.41796	0.41937
	0.90715	0.8443	0.41794	0.41936
	0.90714	0.84421	0.41786	0.41935
	0.90712	0.84403	0.41782	0.41931
	0.90711	0.84363	0.41781	0.4193
	0.90708	0.84345	0.41776	0.41929
	0.90707	0.84333	0.41776	0.41928
	0.90705	0.8433	0.41767	0.41928
	0.90704	0.84317	0.41763	0.41927
	0.90701	0.84294	0.41754	0.41926
	0.907	0.84286	0.41734	0.41922
	0.90699	0.84274	0.41724	0.4192
	0.90698	0.84251	0.41723	0.4192
	0.90695	0.8423	0.41723	0.41919
	0.90692	0.84215	0.4172	0.41913
	0.90691	0.84195	0.41714	0.41913
	0.90688	0.841	0.41711	0.41911
	0.90687	0.84097	0.41711	0.41909
	0.90686	0.84083	0.41691	0.41907
	0.90684	0.84002	0.4169	0.41906
	0.90683	0.83975	0.41687	0.41905
	0.90681	0.83963	0.41687	0.41905
	0.9068	0.83933	0.41686	0.41903
	0.90678	0.83911	0.41665	0.41903
	0.90677	0.83888	0.41652	0.41903
	0.90676	0.8388	0.41647	0.41902
	0.90674	0.83879	0.41646	0.41902
	0.90673	0.83879	0.41642	0.41901
	0.90672	0.8386	0.41639	0.419
	0.90671	0.83856	0.4163	0.419
	0.90667	0.8382	0.41627	0.41898
	0.90666	0.83814	0.4162	0.41896
	0.90663	0.83784	0.41611	0.41895
	0.90661	0.83769	0.41602	0.41894
	0.90659	0.8376	0.41598	0.41893
	0.90658	0.83756	0.41597	0.41893
	0.90657	0.83739	0.41595	0.41892
	0.90653	0.83733	0.4159	0.41892
	0.90651	0.83725	0.41585	0.41892
	0.90647	0.83665	0.41563	0.4189
	0.90644	0.83659	0.4156	0.4189
	0.90644	0.836	0.41554	0.41887
	0.90641	0.83588	0.41551	0.41884
	0.90639	0.83581	0.41551	0.41884
	0.90634	0.83566	0.41539	0.41883
	0.90629	0.83546	0.41538	0.41881
	0.90625	0.83533	0.41536	0.4188
	0.90622	0.83503	0.41524	0.4188
	0.90621	0.8346	0.41521	0.41879
	0.90618	0.83458	0.4152	0.41879
	0.90615	0.83438	0.41498	0.41879
	0.9061	0.83409	0.41469	0.41879
	0.90606	0.83328	0.41467	0.41878
	0.90603	0.83322	0.41465	0.41877
	0.906	0.8331	0.41464	0.41875
	0.90599	0.83304	0.41458	0.41874
	0.90595	0.83277	0.41455	0.41873
	0.90592	0.83268	0.41454	0.41872
	0.9059	0.8326	0.41454	0.41871
	0.90589	0.83252	0.41443	0.41869
	0.90587	0.83185	0.4143	0.41869
	0.90585	0.831	0.41425	0.41866
	0.90583	0.83089	0.4141	0.41866
	0.90579	0.83079	0.41404	0.41861
	0.90575	0.83053	0.414	0.41861
	0.90573	0.83048	0.41398	0.41858
	0.9057	0.83035	0.4138	0.41855
	0.90567	0.83012	0.41379	0.41854
	0.90564	0.83007	0.41373	0.41851
	0.90564	0.82999	0.41353	0.41851
	0.90562	0.82995	0.41347	0.41849
	0.9056	0.8299	0.41327	0.41848
	0.90559	0.82983	0.41325	0.41848
	0.90556	0.82959	0.41323	0.4184
	0.9055	0.82896	0.41322	0.41837
	0.90547	0.82868	0.41315	0.41833
	0.90544	0.82851	0.41313	0.4183
	0.9054	0.82838	0.41309	0.4183
	0.90537	0.82763	0.41305	0.41828
	0.90533	0.82738	0.41296	0.41825
	0.90529	0.82713	0.4129	0.41824
	0.90528	0.8269	0.41283	0.41821
	0.90515	0.82674	0.41281	0.4182
	0.90512	0.82669	0.41281	0.41817
	0.90508	0.82652	0.41266	0.4181
	0.90501	0.82641	0.41265	0.4181
	0.90482	0.82629	0.41256	0.41795
	0.9046	0.82611	0.41251	0.41789
	0.90453	0.82592	0.4125	0.41789
	0.90446	0.82552	0.4124	0.41788
	0.90444	0.82492	0.41235	0.41785
	0.9044	0.82488	0.41232	0.41781
	0.90436	0.82473	0.41222	0.41765
	0.90434	0.8246	0.41217	0.41765
	0.90429	0.82456	0.41209	0.41763
	0.90421	0.82445	0.41207	0.41763
	0.90415	0.82433	0.4119	0.4176
	0.90409	0.82396	0.41181	0.41758
	0.90407	0.82345	0.41179	0.41754
	0.90403	0.82316	0.41168	0.41752
	0.90402	0.82306	0.41162	0.4175
	0.90397	0.8227	0.41161	0.4175
	0.90392	0.82268	0.41159	0.41745
	0.90389	0.82267	0.41158	0.41744
	0.90378	0.82255	0.41155	0.41741
	0.90367	0.82241	0.41155	0.41738
	0.9036	0.82198	0.41146	0.41736
	0.90357	0.82113	0.41141	0.41727
	0.90352	0.82108	0.41141	0.41726
	0.9035	0.82072	0.41141	0.41709
	0.90346	0.8202	0.41138	0.41708
	0.90343	0.82008	0.41132	0.41707
	0.90342	0.81964	0.41127	0.41706
	0.9034	0.81937	0.41121	0.41705
	0.90336	0.81917	0.41114	0.41701
	0.90333	0.81915	0.41114	0.417
	0.9033	0.81894	0.41097	0.41684
	0.90328	0.81884	0.41097	0.41671
	0.90326	0.81841	0.41095	0.4167
	0.90321	0.81826	0.41094	0.41667
	0.90318	0.81808	0.41093	0.41665
	0.90311	0.818	0.41088	0.41661
	0.90307	0.81781	0.41068	0.4166
	0.90296	0.81774	0.41066	0.41659
	0.9028	0.81772	0.41064	0.41656
	0.90271	0.81752	0.41061	0.41651
	0.90259	0.81677	0.41048	0.4165
	0.90242	0.81675	0.41046	0.4165
	0.9024	0.81671	0.41039	0.41648
	0.90227	0.81643	0.41027	0.41647
	0.90219	0.81632	0.41022	0.41639
	0.90215	0.81628	0.41006	0.41635
	0.90207	0.81613	0.41006	0.41631
	0.90204	0.81609	0.41	0.41623
	0.90203	0.81605	0.40992	0.41619
	0.90197	0.81568	0.40989	0.41614
	0.90194	0.81567	0.4097	0.41611
	0.90191	0.81562	0.40966	0.4161
	0.90186	0.81557	0.40964	0.41604
	0.90181	0.81534	0.40961	0.41603
	0.90179	0.81529	0.40955	0.41603
	0.90175	0.81517	0.40952	0.41592
	0.90172	0.81505	0.40946	0.4159
	0.9017	0.81504	0.40941	0.41589
	0.90168	0.81493	0.40931	0.4158
	0.90161	0.81464	0.40923	0.41579
	0.90157	0.81464	0.40922	0.41572
	0.90153	0.81464	0.40912	0.41572
	0.90147	0.81419	0.40881	0.41571
	0.90141	0.81411	0.40864	0.41571
	0.90136	0.81383	0.40862	0.41561
	0.90127	0.81343	0.4086	0.41551
	0.90116	0.81335	0.40839	0.41548
	0.90113	0.81333	0.40831	0.41545
	0.90105	0.81269	0.40831	0.41544
	0.90098	0.81242	0.4083	0.41542
	0.9009	0.81182	0.40813	0.41536
	0.90082	0.81115	0.40796	0.41536
	0.90075	0.81111	0.40764	0.41532
	0.90069	0.81082	0.40751	0.41521
	0.90063	0.81058	0.4075	0.41515
	0.90055	0.8105	0.40742	0.4151
	0.90046	0.81043	0.40742	0.41507
	0.9004	0.81041	0.40738	0.41506
	0.90034	0.81028	0.40737	0.41501
	0.90031	0.81015	0.40732	0.415
	0.90015	0.80993	0.4073	0.41499
	0.89998	0.80983	0.40728	0.41499
	0.89993	0.80967	0.40728	0.41495
	0.89977	0.80967	0.40727	0.4149
	0.8997	0.80965	0.40716	0.41489
	0.89959	0.80934	0.40716	0.41486
	0.89951	0.80912	0.40711	0.41478
	0.8994	0.80902	0.4071	0.41473
	0.89924	0.80897	0.40706	0.41465
	0.89917	0.80886	0.407	0.41459
	0.89911	0.80866	0.407	0.41458
	0.89907	0.80861	0.40698	0.41453
	0.89902	0.80842	0.40695	0.41447
	0.89899	0.80837	0.40693	0.41444
	0.89894	0.80832	0.40689	0.41438
	0.89892	0.80827	0.40686	0.41432
	0.89888	0.80783	0.40684	0.41432
	0.89883	0.80776	0.40664	0.41428
	0.89881	0.80772	0.40662	0.41423
	0.89877	0.80762	0.40661	0.41416
	0.8987	0.80747	0.4066	0.41415
	0.89864	0.80739	0.40652	0.41413
	0.8986	0.80722	0.40648	0.41413
	0.89853	0.80719	0.40634	0.41407
	0.89848	0.80707	0.40623	0.41405
	0.89843	0.80695	0.4062	0.41405
	0.8984	0.80681	0.4062	0.41402
	0.89839	0.80658	0.40612	0.41401
	0.89837	0.80643	0.40612	0.41396
	0.89834	0.80627	0.40601	0.41393
	0.8983	0.80619	0.40599	0.41393
	0.89828	0.80608	0.40599	0.41391
	0.89824	0.80605	0.40596	0.41386
	0.89821	0.80591	0.40594	0.41382
	0.89814	0.80576	0.40592	0.41381
	0.89796	0.80552	0.40592	0.41377
	0.89792	0.80494	0.40589	0.41363
	0.89788	0.80482	0.40589	0.41361
	0.89781	0.80473	0.40589	0.4136
	0.89776	0.80468	0.40588	0.41358
	0.89753	0.80456	0.40588	0.41356
	0.89737	0.80448	0.40583	0.41356
	0.89727	0.80434	0.40576	0.41353
	0.89721	0.80431	0.40573	0.41352
	0.89716	0.80421	0.40571	0.41352
	0.89711	0.8042	0.40566	0.41351
	0.89708	0.80418	0.40563	0.41351
	0.89703	0.80415	0.40561	0.4135
	0.89696	0.80406	0.40551	0.4135
	0.89689	0.80399	0.40547	0.41347
	0.89688	0.80383	0.40546	0.41346
	0.89684	0.8038	0.40545	0.41344
	0.89679	0.80372	0.40545	0.41343
	0.89672	0.80353	0.40541	0.4134
	0.89667	0.80341	0.40537	0.41339
	0.89661	0.80319	0.40529	0.41339
	0.89655	0.80314	0.40528	0.41338
	0.89652	0.80301	0.40526	0.41338
	0.8965	0.80291	0.40525	0.41335
	0.89648	0.80285	0.40524	0.41334
	0.89642	0.80281	0.40522	0.41334
	0.89633	0.80276	0.40521	0.41332
	0.89628	0.80264	0.40521	0.4133
	0.8962	0.80251	0.40516	0.41328
	0.89616	0.8025	0.40515	0.41327
	0.8961	0.80228	0.40515	0.41327
	0.89605	0.80218	0.40515	0.41325
	0.89597	0.8019	0.40511	0.41325
	0.89592	0.80185	0.40511	0.41324
	0.89588	0.80183	0.40509	0.41319
	0.89583	0.80177	0.40506	0.41318
	0.89579	0.80163	0.40503	0.41314
	0.89575	0.80145	0.40502	0.41311
	0.89573	0.80129	0.40502	0.4131
	0.89566	0.80127	0.405	0.41308
	0.89557	0.80111	0.40499	0.41307
	0.89553	0.80102	0.40497	0.41306
	0.89549	0.80086	0.40496	0.41304
	0.89541	0.80082	0.40496	0.41303
	0.89536	0.80078	0.40495	0.41303
	0.89527	0.80064	0.40492	0.41302
	0.89522	0.80055	0.40491	0.41301
	0.89514	0.80051	0.40487	0.413
	0.89508	0.80018	0.40483	0.41299
	0.89504	0.80008	0.40477	0.41298
	0.89502	0.80004	0.40474	0.41297
	0.89495	0.79989	0.40469	0.41294
	0.89493	0.79956	0.40465	0.41292
	0.89491	0.79936	0.40464	0.41291
	0.89488	0.79934	0.40459	0.4129
	0.89481	0.79932	0.40459	0.41289
	0.89476	0.7993	0.40453	0.41281
	0.89473	0.79929	0.4045	0.41278
	0.8947	0.79924	0.40444	0.41275
	0.89463	0.79924	0.40441	0.41274
	0.89458	0.79915	0.40434	0.41269
	0.89455	0.79904	0.40432	0.41269
	0.8945	0.79902	0.4043	0.41265
	0.89446	0.79898	0.40425	0.41264
	0.89443	0.79889	0.40424	0.41258
	0.89435	0.7988	0.40421	0.41255
	0.8943	0.7988	0.4042	0.41252
	0.89426	0.79848	0.40418	0.41249
	0.8942	0.79832	0.40416	0.41244
	0.89417	0.79808	0.40406	0.41239
	0.89413	0.79805	0.40406	0.41238
	0.89409	0.79801	0.40402	0.41238
	0.89406	0.79799	0.40399	0.41235
	0.89403	0.79798	0.40399	0.41232
	0.89398	0.79793	0.40397	0.41227
	0.89396	0.79784	0.40395	0.41227
	0.89392	0.79763	0.40391	0.41225
	0.89389	0.79759	0.40384	0.41223
	0.89388	0.79757	0.40382	0.4122
	0.89385	0.79735	0.40381	0.41218
	0.89382	0.7973	0.4038	0.41215
	0.8938	0.79729	0.40374	0.41213
	0.8937	0.7972	0.40373	0.41209
	0.89368	0.79712	0.40371	0.41204
	0.89361	0.79696	0.40362	0.41203
	0.89355	0.79691	0.40361	0.41199
	0.89345	0.79678	0.40358	0.41199
	0.89341	0.79662	0.40358	0.41191
	0.89329	0.79644	0.40354	0.41189
	0.89319	0.79639	0.40349	0.41189
	0.89313	0.79615	0.40344	0.41182
	0.89309	0.79612	0.40343	0.4118
	0.89307	0.79608	0.40338	0.41175
	0.89302	0.79596	0.40338	0.4117
	0.893	0.79574	0.40336	0.41166
	0.89296	0.7957	0.40336	0.41165
	0.89292	0.79563	0.40333	0.41163
	0.89285	0.79558	0.40333	0.41162
	0.89277	0.79527	0.40331	0.41158
	0.89274	0.79519	0.40325	0.41158
	0.89272	0.79514	0.40322	0.41157
	0.8927	0.79512	0.4032	0.41157
	0.89268	0.79475	0.40319	0.41154
	0.89267	0.79446	0.40319	0.41154
	0.89265	0.79445	0.40318	0.41146
	0.89265	0.79436	0.40317	0.4114
	0.89262	0.79434	0.40314	0.41139
	0.8926	0.79411	0.40314	0.41129
	0.8926	0.79401	0.40307	0.41124
	0.89259	0.79348	0.40302	0.41124
	0.89258	0.79342	0.4028	0.41124
	0.89256	0.79342	0.40277	0.41123
	0.89255	0.79341	0.40266	0.4112
	0.89254	0.79341	0.40262	0.41119
	0.89253	0.79307	0.4026	0.41116
	0.8925	0.79292	0.40259	0.41108
	0.89249	0.79287	0.40258	0.41105
	0.89246	0.79274	0.40251	0.41105
	0.89244	0.7925	0.40244	0.41101
	0.89242	0.79236	0.40243	0.41095
	0.89241	0.79233	0.4024	0.41088
	0.8924	0.79227	0.4024	0.41088
	0.89239	0.7921	0.40239	0.41082
	0.89238	0.79208	0.40238	0.41077
	0.89237	0.79172	0.40231	0.41075
	0.89235	0.79163	0.40223	0.41067
	0.89232	0.79118	0.40221	0.41061
	0.89227	0.79116	0.40211	0.41057
	0.89221	0.79116	0.40207	0.41055
	0.89217	0.79098	0.40205	0.41052
	0.89206	0.79082	0.402	0.41048
	0.89204	0.79077	0.40195	0.41046
	0.89197	0.79074	0.40194	0.41046
	0.89176	0.79074	0.40193	0.41046
	0.89149	0.7906	0.40181	0.41041
	0.89104	0.79047	0.40167	0.4104
	0.89084	0.7904	0.40155	0.41037
	0.89039	0.79035	0.40149	0.41035
	0.89002	0.79016	0.40148	0.41033
	0.88978	0.79009	0.40148	0.41032
	0.88963	0.79001	0.4014	0.41028
	0.88922	0.78995	0.40136	0.41028
	0.88912	0.78983	0.40134	0.41024
	0.88897	0.78972	0.40128	0.41024
	0.88873	0.78914	0.40122	0.41018
	0.88857	0.78884	0.40112	0.41016
	0.88848	0.7888	0.40112	0.41001
	0.88819	0.78873	0.40111	0.40983
	0.88782	0.78821	0.401	0.40974
	0.88771	0.78798	0.40098	0.40973
	0.88753	0.7879	0.40093	0.40966
	0.88743	0.7879	0.40092	0.40965
	0.88722	0.78783	0.4009	0.40964
	0.8871	0.7877	0.4009	0.40963
	0.887	0.78766	0.4009	0.40963
	0.8869	0.7876	0.40088	0.40954
	0.88683	0.78713	0.40079	0.40953
	0.88675	0.78707	0.4007	0.40953
	0.88664	0.78696	0.40067	0.40944
	0.88653	0.78694	0.4006	0.40935
	0.88648	0.78664	0.40058	0.4093
	0.88646	0.78659	0.40047	0.4093
	0.88642	0.78656	0.40038	0.40925
	0.88637	0.78647	0.40035	0.40925
	0.88636	0.78645	0.40029	0.40923
	0.88625	0.78644	0.40007	0.40922
	0.8862	0.78626	0.39996	0.40919
	0.88614	0.78625	0.39996	0.40915
	0.88608	0.78594	0.39986	0.40909
	0.88606	0.78582	0.39979	0.40906
	0.88602	0.7858	0.39978	0.4089
	0.88601	0.78573	0.39977	0.4089
	0.88598	0.78564	0.39977	0.40886
	0.88589	0.78549	0.39963	0.4088
	0.88587	0.78535	0.3996	0.40878
	0.88583	0.78525	0.39944	0.40876
	0.8858	0.78514	0.39944	0.40876
	0.88576	0.785	0.39938	0.40871
	0.88572	0.78495	0.39928	0.40869
	0.88565	0.78494	0.39919	0.40867
	0.88563	0.78487	0.39912	0.40865
	0.88561	0.78486	0.39911	0.40862
	0.88559	0.78469	0.39907	0.40859
	0.88558	0.78449	0.39906	0.40845
	0.88555	0.78445	0.39903	0.40845
	0.88554	0.78444	0.3989	0.40839
	0.8855	0.78427	0.39882	0.40835
	0.88547	0.7841	0.39879	0.40833
	0.88544	0.78403	0.39879	0.4082
	0.88542	0.78393	0.39875	0.40809
	0.88539	0.7839	0.39873	0.40794
	0.88535	0.78364	0.3987	0.40793
	0.8853	0.78363	0.39866	0.40792
	0.88521	0.7836	0.39866	0.40791
	0.88517	0.78357	0.39863	0.4079
	0.88512	0.78326	0.39862	0.40786
	0.88508	0.78317	0.39859	0.40781
	0.88503	0.783	0.39857	0.40771
	0.88501	0.78298	0.39856	0.40758
	0.88495	0.78283	0.39853	0.40755
	0.88493	0.78278	0.39852	0.40741
	0.88488	0.78271	0.39852	0.40736
	0.88484	0.7826	0.39845	0.40725
	0.88479	0.78254	0.39844	0.40723
	0.88473	0.78203	0.39837	0.40719
	0.88465	0.78175	0.39827	0.40701
	0.8846	0.78165	0.39826	0.40699
	0.88452	0.78135	0.39823	0.40699
	0.8844	0.78132	0.39821	0.40692
	0.88425	0.78094	0.39814	0.40686
	0.88418	0.7807	0.39814	0.40686
	0.88408	0.78069	0.39809	0.40682
	0.884	0.78065	0.39808	0.40677
	0.88395	0.78055	0.39805	0.40675
	0.88386	0.7804	0.39796	0.40674
	0.8838	0.7801	0.3978	0.40668
	0.88371	0.78002	0.39779	0.40668
	0.88363	0.77966	0.39777	0.40667
	0.88353	0.77959	0.39775	0.4066
	0.88343	0.77947	0.39773	0.40656
	0.88337	0.77944	0.39769	0.40652
	0.88329	0.77942	0.39765	0.40652
	0.88314	0.77919	0.39756	0.40651
	0.88303	0.77915	0.39755	0.40651
	0.88287	0.77905	0.39754	0.40649
	0.88263	0.77904	0.39753	0.40648
	0.88243	0.77875	0.39749	0.40647
	0.8823	0.7787	0.39729	0.40644
	0.88219	0.77868	0.39728	0.4064
	0.88187	0.77858	0.39728	0.40638
	0.88177	0.77847	0.39717	0.40634
	0.88161	0.77825	0.39712	0.4063
	0.88153	0.77825	0.39711	0.4063
	0.88126	0.7782	0.3971	0.4063
	0.88107	0.77776	0.39706	0.40626
	0.88096	0.7775	0.39704	0.40619
	0.8809	0.77742	0.39696	0.40617
	0.88083	0.7774	0.39694	0.40616
	0.88071	0.77737	0.3969	0.40615
	0.88034	0.77716	0.39689	0.40612
	0.88027	0.77712	0.39687	0.40612
	0.8802	0.77711	0.39686	0.40611
	0.88001	0.77679	0.39678	0.4061
	0.87987	0.77658	0.39662	0.4061
	0.8796	0.7764	0.39661	0.40609
	0.87941	0.77599	0.39654	0.40606
	0.87934	0.77596	0.39649	0.40605
	0.87925	0.77586	0.39643	0.406
	0.87918	0.77585	0.39624	0.40599
	0.8791	0.77569	0.39622	0.40598
	0.87901	0.77566	0.39619	0.40596
	0.87892	0.77547	0.39616	0.40596
	0.87887	0.77539	0.3961	0.40593
	0.87881	0.77536	0.39608	0.40593
	0.87876	0.77529	0.39607	0.40592
	0.87866	0.77521	0.39598	0.40592
	0.87851	0.77488	0.39591	0.40591
	0.87844	0.77488	0.3958	0.40591
	0.87839	0.77457	0.39577	0.40589
	0.87836	0.77443	0.39572	0.40588
	0.87832	0.77441	0.39568	0.40588
	0.87825	0.7744	0.39565	0.40587
	0.87817	0.77432	0.39552	0.40586
	0.87813	0.77418	0.39541	0.40584
	0.87808	0.77389	0.39537	0.40583
	0.87802	0.77384	0.39536	0.40577
	0.87797	0.7737	0.39536	0.40577
	0.87793	0.77349	0.39533	0.40575
	0.87791	0.77326	0.39526	0.40575
	0.87782	0.77311	0.39525	0.40575
	0.87776	0.77287	0.39519	0.40572
	0.87773	0.77279	0.39512	0.4057
	0.87767	0.77269	0.39509	0.40568
	0.87762	0.77267	0.39489	0.40567
	0.87749	0.77265	0.39484	0.40566
	0.87744	0.77264	0.39482	0.40566
	0.87739	0.77233	0.39474	0.40565
	0.87736	0.7722	0.39452	0.40561
	0.87733	0.77197	0.3945	0.40557
	0.87727	0.77185	0.39445	0.40555
	0.87725	0.77182	0.39442	0.40554
	0.87716	0.77171	0.39435	0.40554
	0.8771	0.77151	0.39423	0.40551
	0.87699	0.77125	0.39421	0.40549
	0.87691	0.77111	0.39419	0.40548
	0.8768	0.77098	0.39406	0.40546
	0.87669	0.7709	0.39404	0.40545
	0.87663	0.77078	0.39401	0.40545
	0.87654	0.77076	0.39394	0.40544
	0.87646	0.77036	0.39393	0.40542
	0.87639	0.77031	0.39385	0.40541
	0.87626	0.77024	0.39385	0.40541
	0.87616	0.77007	0.3938	0.40533
	0.87609	0.76996	0.3938	0.40531
	0.876	0.76964	0.39378	0.40531
	0.87589	0.76963	0.39378	0.40528
	0.87576	0.76936	0.39374	0.40527
	0.87563	0.76891	0.39374	0.40527
	0.87553	0.76887	0.3937	0.40526
	0.87544	0.76884	0.39369	0.40525
	0.87537	0.76871	0.39364	0.40524
	0.87532	0.76861	0.39362	0.40523
	0.8752	0.76853	0.39361	0.40523
	0.87513	0.76835	0.3936	0.40523
	0.8751	0.76826	0.39359	0.40523
	0.875	0.76812	0.39354	0.40522
	0.87495	0.768	0.39348	0.40522
	0.8749	0.76794	0.39342	0.40522
	0.87487	0.76785	0.39337	0.40521
	0.87484	0.76779	0.39335	0.40521
	0.87479	0.76755	0.39329	0.4052
	0.87474	0.76755	0.39314	0.40519
	0.87473	0.76752	0.39313	0.40518
	0.87471	0.76751	0.39312	0.40518
	0.87465	0.7674	0.39309	0.40518
	0.87463	0.7672	0.39302	0.40517
	0.87459	0.76708	0.39298	0.40517
	0.87457	0.76702	0.39294	0.40515
	0.87455	0.76697	0.39284	0.40513
	0.87453	0.76696	0.39277	0.40511
	0.87451	0.76662	0.39277	0.4051
	0.87449	0.76662	0.39276	0.4051
	0.87446	0.76661	0.39273	0.40508
	0.87445	0.76656	0.39273	0.40507
	0.87443	0.76656	0.39273	0.40507
	0.87441	0.76655	0.39273	0.40506
	0.87439	0.76649	0.39254	0.40506
	0.87438	0.76622	0.39253	0.40505
	0.87434	0.76605	0.39246	0.40505
	0.87433	0.76594	0.39245	0.40503
	0.87432	0.76578	0.39228	0.40503
	0.87429	0.76574	0.39226	0.40501
	0.87427	0.7656	0.39216	0.40499
	0.87424	0.76559	0.3921	0.40498
	0.87422	0.76549	0.39207	0.40498
	0.8742	0.76537	0.39204	0.40497
	0.87419	0.76522	0.392	0.40496
	0.87416	0.765	0.39199	0.40495
	0.87413	0.76486	0.39198	0.40494
	0.87411	0.76484	0.39189	0.40494
	0.87409	0.76477	0.39184	0.40493
	0.87405	0.76454	0.39184	0.40491
	0.87403	0.7644	0.39182	0.40489
	0.87401	0.76426	0.39181	0.40488
	0.87397	0.76426	0.39175	0.40488
	0.87395	0.76423	0.39173	0.40487
	0.87394	0.7642	0.39159	0.40487
	0.87392	0.76418	0.39158	0.40486
	0.87389	0.76393	0.39156	0.40484
	0.87387	0.76379	0.39151	0.40483
	0.87383	0.76358	0.3914	0.40482
	0.87382	0.76353	0.39139	0.40481
	0.8738	0.7634	0.39138	0.40479
	0.87378	0.76339	0.39138	0.40478
	0.87377	0.76315	0.39131	0.40477
	0.87376	0.76296	0.39127	0.40477
	0.87372	0.76271	0.39125	0.40476
	0.8737	0.76259	0.39121	0.40476
	0.87368	0.7624	0.3912	0.40475
	0.87366	0.76221	0.39119	0.40467
	0.87365	0.762	0.39116	0.40464
	0.87361	0.76197	0.39116	0.40462
	0.87359	0.76195	0.39116	0.4046
	0.87357	0.76192	0.39113	0.40459
	0.87355	0.76162	0.39111	0.40458
	0.87352	0.76154	0.39106	0.40458
	0.87351	0.76154	0.39101	0.40455
	0.87349	0.7614	0.39097	0.40453
	0.87346	0.76129	0.39088	0.40449
	0.87343	0.76124	0.39086	0.40449
	0.87342	0.76111	0.39085	0.40447
	0.8734	0.76075	0.39085	0.40447
	0.87337	0.7607	0.39085	0.40447
	0.87336	0.76058	0.39084	0.40445
	0.87332	0.7604	0.3908	0.40444
	0.8733	0.76038	0.39078	0.40443
	0.87324	0.76007	0.39073	0.40442
	0.87322	0.75999	0.39073	0.40438
	0.87319	0.75998	0.39072	0.40438
	0.87315	0.75991	0.39071	0.40434
	0.87311	0.75984	0.3907	0.40431
	0.87309	0.75981	0.39063	0.40426
	0.87304	0.75969	0.39062	0.40421
	0.87302	0.7596	0.39062	0.4042
	0.87295	0.75948	0.3906	0.40413
	0.87292	0.75928	0.3906	0.40411
	0.87286	0.75903	0.3906	0.4041
	0.87284	0.75897	0.39057	0.40404
	0.87281	0.7588	0.39052	0.40403
	0.87278	0.75863	0.39048	0.40397
	0.87278	0.75846	0.39038	0.40395
	0.87275	0.75827	0.39028	0.40394
	0.87266	0.75812	0.39028	0.40393
	0.87263	0.7581	0.39026	0.40393
	0.8726	0.75809	0.39019	0.40391
	0.87254	0.75807	0.39018	0.40387
	0.87249	0.75806	0.39009	0.40387
	0.87245	0.75796	0.39009	0.40387
	0.87241	0.75785	0.39008	0.40387
	0.87236	0.75783	0.39001	0.40383
	0.87234	0.75782	0.38998	0.4038
	0.87231	0.75776	0.38989	0.40374
	0.87227	0.75748	0.38989	0.40373
	0.87224	0.75745	0.38988	0.40366
	0.87221	0.75742	0.38986	0.40366
	0.87216	0.75724	0.38984	0.40365
	0.87211	0.75717	0.38978	0.40365
	0.87209	0.75711	0.38977	0.40364
	0.87205	0.75671	0.38973	0.40361
	0.87201	0.7566	0.38966	0.40361
	0.87197	0.75644	0.38959	0.4036
	0.87193	0.7564	0.38954	0.4036
	0.87189	0.75618	0.38953	0.40355
	0.87187	0.75597	0.38953	0.40354
	0.87185	0.75596	0.38952	0.40352
	0.87181	0.75595	0.38948	0.4035
	0.87177	0.75566	0.38948	0.40348
	0.87174	0.75527	0.38948	0.40343
	0.87171	0.75523	0.38941	0.40341
	0.87167	0.75507	0.38939	0.40341
	0.87163	0.75506	0.38939	0.40339
	0.87162	0.75497	0.38929	0.40339
	0.8716	0.75495	0.38922	0.40334
	0.87157	0.75488	0.38921	0.40332
	0.87153	0.7547	0.38917	0.4033
	0.8715	0.75458	0.38915	0.40329
	0.87147	0.75434	0.38914	0.40326
	0.87144	0.75428	0.38913	0.40326
	0.87143	0.75423	0.3891	0.40321
	0.87137	0.75419	0.3891	0.40319
	0.87134	0.75392	0.38906	0.40316
	0.87133	0.7538	0.389	0.40314
	0.87129	0.75371	0.38899	0.40314
	0.87126	0.7534	0.38896	0.40313
	0.87122	0.75336	0.38893	0.40311
	0.87117	0.75334	0.38891	0.40311
	0.87115	0.75321	0.38887	0.40309
	0.8711	0.75315	0.38885	0.40308
	0.87107	0.75312	0.38883	0.40299
	0.87105	0.75311	0.3888	0.40287
	0.871	0.7531	0.38879	0.40285
	0.87097	0.7528	0.38876	0.40283
	0.87093	0.75249	0.38876	0.40282
	0.87087	0.75246	0.38875	0.40282
	0.87084	0.75235	0.38874	0.40281
	0.87079	0.75208	0.38846	0.40278
	0.87076	0.75196	0.38842	0.40276
	0.87075	0.75164	0.3884	0.40271
	0.87071	0.7516	0.38839	0.40271
	0.87063	0.75154	0.38839	0.40269
	0.87061	0.75151	0.38835	0.40262
	0.87059	0.7515	0.38835	0.40252
	0.87057	0.75134	0.38829	0.40251
	0.87051	0.75126	0.38827	0.40251
	0.87049	0.75089	0.38827	0.40251
	0.87043	0.75084	0.38827	0.40247
	0.87039	0.75077	0.38825	0.40246
	0.87034	0.75074	0.3881	0.40244
	0.8703	0.75057	0.38808	0.40243
	0.87026	0.75041	0.38801	0.40243
	0.87019	0.75038	0.38798	0.40239
	0.87015	0.75028	0.38798	0.40238
	0.87013	0.75025	0.38796	0.40238
	0.87011	0.75017	0.38795	0.40221
	0.87004	0.74981	0.38793	0.40218
	0.87001	0.74971	0.38791	0.40215
	0.86998	0.74969	0.38781	0.40208
	0.86994	0.74951	0.38771	0.40204
	0.86991	0.74934	0.38769	0.402
	0.86989	0.74903	0.38764	0.40197
	0.86987	0.74873	0.38764	0.40192
	0.86986	0.7486	0.38761	0.4019
	0.86982	0.74846	0.38756	0.40183
	0.86981	0.74842	0.38756	0.40176
	0.86978	0.74827	0.38756	0.40173
	0.86973	0.74822	0.3875	0.40169
	0.86972	0.74813	0.38747	0.40167
	0.86968	0.748	0.38746	0.40165
	0.86965	0.74782	0.38742	0.40161
	0.86961	0.74767	0.38741	0.40148
	0.86959	0.74763	0.38726	0.40148
	0.86957	0.74762	0.38726	0.40142
	0.86952	0.74758	0.3872	0.40136
	0.8695	0.74741	0.38718	0.40136
	0.86948	0.74724	0.38716	0.40129
	0.86945	0.7472	0.38714	0.40125
	0.86939	0.74694	0.38712	0.40119
	0.86937	0.74674	0.38711	0.40106
	0.86934	0.7466	0.3871	0.40095
	0.86931	0.74659	0.38708	0.40092
	0.86927	0.74652	0.38705	0.40092
	0.86924	0.74646	0.38704	0.40092
	0.86921	0.74641	0.38703	0.40089
	0.86918	0.74635	0.38702	0.40082
	0.86916	0.74633	0.38699	0.40076
	0.86914	0.74615	0.38696	0.40074
	0.86911	0.74581	0.38696	0.40065
	0.86908	0.74571	0.38694	0.40058
	0.86906	0.74556	0.38692	0.40054
	0.86902	0.74543	0.38689	0.40051
	0.86899	0.74536	0.38685	0.40049
	0.86897	0.7453	0.38684	0.40046
	0.86895	0.74525	0.38684	0.4004
	0.86894	0.74492	0.38683	0.40033
	0.86891	0.74487	0.3868	0.40032
	0.86886	0.74477	0.38673	0.40026
	0.86881	0.74469	0.38667	0.40025
	0.86877	0.74468	0.38666	0.40025
	0.86872	0.74465	0.38665	0.40019
	0.86869	0.74463	0.38665	0.40015
	0.86866	0.7445	0.3866	0.40013
	0.8686	0.74449	0.38658	0.40012
	0.86856	0.74445	0.38657	0.40007
	0.86845	0.74444	0.38655	0.40007
	0.8684	0.74434	0.38652	0.40005
	0.8683	0.74433	0.38639	0.40003
	0.86822	0.74424	0.38635	0.39992
	0.86816	0.74407	0.38634	0.39978
	0.86809	0.744	0.38633	0.39977
	0.86806	0.74398	0.38629	0.39976
	0.86795	0.74379	0.38629	0.39968
	0.8679	0.74361	0.38627	0.39968
	0.86785	0.74358	0.38625	0.39963
	0.86781	0.74342	0.38624	0.39956
	0.86771	0.74335	0.38622	0.3995
	0.86759	0.74334	0.38619	0.39948
	0.86756	0.74331	0.38618	0.39927
	0.86749	0.74324	0.38614	0.39925
	0.86745	0.74317	0.38613	0.39924
	0.86739	0.74313	0.38612	0.3992
	0.86729	0.74298	0.38607	0.39917
	0.86723	0.74293	0.38603	0.39916
	0.86717	0.74292	0.38601	0.39915
	0.86709	0.74289	0.38595	0.39915
	0.86703	0.74288	0.38594	0.39914
	0.86695	0.74286	0.38593	0.39912
	0.86686	0.74275	0.38592	0.39905
	0.86681	0.74273	0.3859	0.39901
	0.86674	0.74271	0.38589	0.39898
	0.86671	0.74269	0.38588	0.39897
	0.86658	0.74265	0.38588	0.39894
	0.86655	0.74263	0.38588	0.39894
	0.8665	0.74249	0.38583	0.39891
	0.86646	0.74247	0.38582	0.39887
	0.86641	0.74233	0.3858	0.39884
	0.86637	0.74232	0.38578	0.39883
	0.86635	0.7423	0.38571	0.3988
	0.86627	0.74216	0.38571	0.39874
	0.86624	0.74206	0.38569	0.39873
	0.86619	0.742	0.38568	0.39867
	0.86614	0.74194	0.38566	0.39862
	0.86612	0.74184	0.38565	0.39862
	0.8661	0.74177	0.38562	0.39858
	0.86607	0.74172	0.38561	0.39855
	0.86602	0.74171	0.38561	0.39851
	0.86597	0.7417	0.38561	0.39847
	0.86594	0.74167	0.38553	0.39845
	0.86589	0.74166	0.38552	0.39845
	0.86584	0.7416	0.38551	0.39845
	0.86579	0.74159	0.38548	0.39836
	0.86576	0.74157	0.38545	0.39836
	0.86571	0.74149	0.38544	0.39836
	0.86564	0.74124	0.38543	0.39829
	0.86558	0.74119	0.38541	0.39828
	0.86551	0.74113	0.38539	0.39824
	0.86546	0.74107	0.38536	0.39823
	0.86536	0.74095	0.38534	0.39822
	0.86533	0.74093	0.38533	0.39819
	0.86531	0.74088	0.38526	0.39818
	0.86526	0.74086	0.38521	0.39816
	0.8652	0.74076	0.38518	0.39812
	0.86514	0.74076	0.38516	0.39811
	0.86508	0.74073	0.38513	0.39811
	0.86503	0.74061	0.38509	0.39811
	0.86494	0.74049	0.38507	0.39808
	0.86485	0.74049	0.38505	0.39806
	0.86479	0.74044	0.38504	0.39805
	0.86466	0.74044	0.38501	0.39802
	0.86458	0.74015	0.38498	0.39801
	0.86453	0.74009	0.38496	0.39801
	0.86438	0.73987	0.3849	0.39801
	0.86426	0.73984	0.38488	0.398
	0.8642	0.73979	0.38487	0.39798
	0.8641	0.73978	0.38483	0.39797
	0.86402	0.73969	0.3848	0.39797
	0.8639	0.73969	0.38473	0.39796
	0.86383	0.73967	0.3847	0.39792
	0.86379	0.73965	0.38469	0.3979
	0.86375	0.73965	0.38468	0.39789
	0.86362	0.73961	0.38463	0.39788
	0.86355	0.73958	0.38459	0.39783
	0.86353	0.73958	0.38459	0.39782
	0.86346	0.73951	0.38458	0.39774
	0.86342	0.73919	0.38451	0.39768
	0.86335	0.73906	0.38451	0.39766
	0.86327	0.73889	0.38447	0.39765
	0.86321	0.73887	0.38446	0.39759
	0.86312	0.73887	0.38444	0.39754
	0.86309	0.73881	0.38444	0.39754
	0.86306	0.73868	0.38442	0.39752
	0.863	0.73864	0.3844	0.3975
	0.86293	0.73862	0.38436	0.39749
	0.86289	0.73854	0.38436	0.39748
	0.86286	0.73846	0.38428	0.39745
	0.8628	0.73835	0.38427	0.39743
	0.86276	0.73834	0.38425	0.39743
	0.86269	0.73833	0.38425	0.39742
	0.86267	0.73833	0.38423	0.39742
	0.86261	0.73826	0.38422	0.39739
	0.86253	0.73803	0.38422	0.39735
	0.86245	0.73792	0.38421	0.39735
	0.86243	0.73779	0.38418	0.39729
	0.86239	0.73773	0.38415	0.39727
	0.86236	0.7377	0.38413	0.39725
	0.86231	0.73764	0.38403	0.39724
	0.86228	0.7376	0.38399	0.39722
	0.86226	0.73754	0.38399	0.39721
	0.86225	0.73751	0.38397	0.39715
	0.86223	0.73725	0.38394	0.39712
	0.86219	0.73722	0.38394	0.39711
	0.86216	0.73722	0.38392	0.3971
	0.86212	0.73715	0.38392	0.3971
	0.8621	0.73705	0.3839	0.3971
	0.86206	0.737	0.38386	0.39706
	0.86203	0.73695	0.38386	0.39704
	0.86198	0.73681	0.38385	0.39703
	0.86195	0.7368	0.38379	0.397
	0.86192	0.73679	0.38379	0.39698
	0.86189	0.73674	0.38376	0.39697
	0.86188	0.73672	0.3837	0.39696
	0.86181	0.73668	0.3837	0.39695
	0.86175	0.73664	0.38365	0.39693
	0.86172	0.73653	0.38363	0.3969
	0.8617	0.73652	0.38363	0.39686
	0.86166	0.73646	0.38361	0.39683
	0.86163	0.73645	0.38359	0.39683
	0.86161	0.73644	0.38358	0.39682
	0.86155	0.73629	0.38356	0.39681
	0.8615	0.73607	0.38355	0.3968
	0.86144	0.73607	0.38351	0.3968
	0.86135	0.73606	0.38349	0.39679
	0.86134	0.73602	0.38347	0.39679
	0.86129	0.73595	0.38347	0.39679
	0.86125	0.73593	0.38347	0.39672
	0.86122	0.73589	0.38347	0.39671
	0.86117	0.73581	0.38344	0.39668
	0.86115	0.73581	0.38343	0.39665
	0.86108	0.73576	0.38341	0.39665
	0.861	0.73562	0.38337	0.39663
	0.86097	0.7356	0.38336	0.39662
	0.86094	0.73554	0.38334	0.39662
	0.86083	0.73551	0.38332	0.39661
	0.86076	0.73547	0.38331	0.39655
	0.86073	0.73546	0.38331	0.39654
	0.86068	0.73537	0.3833	0.39648
	0.86061	0.73536	0.38329	0.39646
	0.86055	0.73532	0.38328	0.39644
	0.86054	0.73525	0.38327	0.3964
	0.86052	0.73523	0.38327	0.39637
	0.86048	0.73514	0.38326	0.39636
	0.86044	0.73499	0.38325	0.39632
	0.8604	0.73495	0.38324	0.39628
	0.86037	0.73491	0.38323	0.39625
	0.86034	0.73488	0.38322	0.39611
	0.86031	0.73487	0.3832	0.3961
	0.86029	0.73486	0.3832	0.39607
	0.86026	0.73483	0.38318	0.39603
	0.86024	0.73483	0.38317	0.39596
	0.86021	0.7348	0.38317	0.39594
	0.86018	0.73476	0.38317	0.39587
	0.86015	0.73475	0.38317	0.39583
	0.86009	0.73474	0.38316	0.39577
	0.86008	0.73469	0.38313	0.39561
	0.86006	0.73469	0.38313	0.3956
	0.86005	0.73463	0.3831	0.3956
	0.86002	0.73461	0.38308	0.39557
	0.85999	0.73459	0.38307	0.39557
	0.85994	0.73438	0.38306	0.39557
	0.85991	0.73438	0.38305	0.39556
	0.85987	0.73418	0.38305	0.39548
	0.85984	0.73405	0.38305	0.39543
	0.85979	0.734	0.38303	0.39533
	0.85976	0.73396	0.38303	0.39532
	0.85971	0.73393	0.38301	0.39528
	0.85963	0.73386	0.383	0.39528
	0.85954	0.73383	0.38299	0.39524
	0.85945	0.73382	0.38297	0.39524
	0.85941	0.73376	0.38294	0.39524
	0.85934	0.73376	0.38292	0.39522
	0.85932	0.73375	0.38292	0.39521
	0.85928	0.73372	0.38289	0.39518
	0.85926	0.73369	0.38288	0.39515
	0.85922	0.73348	0.38285	0.39512
	0.85919	0.73342	0.38284	0.39503
	0.85915	0.73315	0.38282	0.39503
	0.85913	0.73311	0.3828	0.39502
	0.8591	0.73309	0.3828	0.39501
	0.85907	0.73309	0.38276	0.39495
	0.85903	0.73303	0.38274	0.39493
	0.85894	0.73298	0.38272	0.39489
	0.8589	0.73296	0.38272	0.39489
	0.85887	0.73292	0.3827	0.39488
	0.85879	0.73274	0.3827	0.39488
	0.85875	0.7327	0.38269	0.39485
	0.85872	0.7327	0.38268	0.39485
	0.8587	0.73267	0.38267	0.39481
	0.85866	0.73244	0.38267	0.39478
	0.85864	0.73244	0.38266	0.39474
	0.85859	0.73239	0.38266	0.39469
	0.85857	0.73235	0.38266	0.39465
	0.85853	0.73231	0.38265	0.39458
	0.8585	0.73218	0.38264	0.39457
	0.85848	0.73215	0.38261	0.39457
	0.85845	0.73201	0.3826	0.39455
	0.85843	0.73199	0.3826	0.39445
	0.85837	0.73198	0.38255	0.39437
	0.85832	0.73189	0.38255	0.39434
	0.8583	0.73178	0.38255	0.39434
	0.85827	0.73173	0.38252	0.39434
	0.8582	0.73171	0.3825	0.39433
	0.85813	0.73166	0.38245	0.3943
	0.85811	0.73161	0.38244	0.39429
	0.85808	0.73145	0.38242	0.39427
	0.85804	0.73134	0.38242	0.39426
	0.858	0.73133	0.38242	0.39425
	0.85795	0.73131	0.38241	0.39425
	0.8579	0.73106	0.38239	0.39423
	0.85785	0.73102	0.38237	0.39419
	0.85777	0.731	0.38236	0.39416
	0.8577	0.73095	0.38236	0.39412
	0.85768	0.73085	0.38235	0.3941
	0.85759	0.7307	0.38233	0.39409
	0.8574	0.73051	0.38232	0.39409
	0.85724	0.7304	0.38232	0.39406
	0.85714	0.73035	0.38226	0.39403
	0.8571	0.73031	0.38226	0.39399
	0.85704	0.73029	0.38226	0.39383
	0.85697	0.7302	0.38226	0.3938
	0.85691	0.73014	0.38222	0.39379
	0.85684	0.72998	0.38221	0.39377
	0.85679	0.72997	0.38221	0.39377
	0.85674	0.72996	0.38221	0.39377
	0.85669	0.72992	0.3822	0.39376
	0.85664	0.7299	0.38218	0.39375
	0.8566	0.72987	0.38217	0.39371
	0.85645	0.72974	0.38215	0.39371
	0.85636	0.72968	0.38215	0.3937
	0.85629	0.72959	0.38214	0.3937
	0.8562	0.72956	0.38214	0.39366
	0.85609	0.72955	0.38214	0.39364
	0.85604	0.72954	0.38211	0.39363
	0.85601	0.72948	0.38209	0.39361
	0.85596	0.72936	0.38207	0.39354
	0.85592	0.72926	0.38207	0.39353
	0.85584	0.7292	0.38204	0.39351
	0.85581	0.72918	0.38204	0.39349
	0.85569	0.72911	0.38204	0.39348
	0.85566	0.72907	0.38201	0.39348
	0.85562	0.72906	0.382	0.39346
	0.8556	0.72903	0.38198	0.39346
	0.85556	0.72891	0.38197	0.39346
	0.8555	0.72886	0.38197	0.39346
	0.8554	0.72876	0.38197	0.39342
	0.85532	0.72855	0.38196	0.39341
	0.85524	0.72852	0.38195	0.39341
	0.85515	0.72848	0.38194	0.39338
	0.85505	0.7284	0.38194	0.39338
	0.85483	0.72839	0.38193	0.39338
	0.85475	0.72836	0.38193	0.39337
	0.85466	0.7282	0.38193	0.39334
	0.85463	0.72812	0.38193	0.39334
	0.85453	0.72799	0.38193	0.39333
	0.85443	0.72782	0.38191	0.39333
	0.85437	0.72776	0.38191	0.39333
	0.85429	0.72762	0.38191	0.39331
	0.85407	0.72761	0.38189	0.3933
	0.85401	0.7276	0.38188	0.39328
	0.85398	0.72759	0.38188	0.3932
	0.85387	0.72756	0.38188	0.39319
	0.85381	0.72743	0.38188	0.39317
	0.85371	0.72731	0.38187	0.39315
	0.85366	0.72717	0.38186	0.39313
	0.85358	0.72703	0.38184	0.39311
	0.85355	0.72697	0.38184	0.39311
	0.85347	0.72692	0.38183	0.39309
	0.85343	0.72682	0.38183	0.39305
	0.85341	0.72677	0.38181	0.393
	0.85335	0.72664	0.38181	0.39298
	0.8532	0.72663	0.38181	0.39292
	0.85312	0.72657	0.3818	0.39292
	0.85304	0.72655	0.38178	0.39289
	0.85298	0.72647	0.38177	0.39288
	0.85291	0.72643	0.38177	0.39284
	0.8528	0.72637	0.38177	0.39283
	0.85267	0.72635	0.38177	0.3928
	0.85264	0.72614	0.38176	0.39279
	0.85259	0.72606	0.38174	0.39277
	0.85256	0.72599	0.38174	0.39277
	0.8525	0.72596	0.38173	0.39276
	0.85246	0.72592	0.38171	0.39273
	0.8524	0.72582	0.38169	0.39263
	0.85235	0.72579	0.38168	0.39263
	0.85227	0.72577	0.38167	0.39262
	0.85224	0.72576	0.38166	0.3926
	0.85219	0.72572	0.38166	0.3926
	0.85213	0.72566	0.38166	0.39253
	0.85206	0.72563	0.38165	0.39253
	0.85204	0.72561	0.38163	0.39249
	0.85202	0.72547	0.38158	0.39249
	0.85195	0.72536	0.38158	0.39246
	0.85191	0.72535	0.38156	0.39245
	0.85188	0.72529	0.38156	0.39244
	0.85185	0.72525	0.38151	0.39241
	0.85183	0.72525	0.38146	0.3924
	0.85181	0.7252	0.38145	0.3924
	0.85177	0.72518	0.38145	0.39238
	0.85169	0.72516	0.38144	0.39235
	0.85163	0.72515	0.38142	0.39231
	0.85156	0.72487	0.38141	0.39231
	0.85146	0.72486	0.38141	0.39231
	0.8514	0.72483	0.38139	0.39229
	0.85132	0.72471	0.38139	0.39228
	0.85121	0.7246	0.38139	0.39228
	0.85119	0.72454	0.38138	0.39227
	0.85111	0.72451	0.38138	0.39223
	0.85101	0.72443	0.38137	0.39223
	0.85094	0.72441	0.38136	0.39222
	0.85078	0.7243	0.38134	0.3922
	0.8507	0.72422	0.38134	0.39218
	0.85061	0.72408	0.38131	0.39217
	0.85052	0.72404	0.38131	0.39213
	0.85042	0.724	0.3813	0.39208
	0.85028	0.72393	0.38125	0.39208
	0.85015	0.72389	0.38124	0.39207
	0.85009	0.72385	0.38122	0.39206
	0.84987	0.72384	0.38121	0.39204
	0.84977	0.72383	0.3812	0.39204
	0.84966	0.72382	0.38119	0.39203
	0.84957	0.7238	0.38118	0.392
	0.84949	0.72374	0.38113	0.39199
	0.84942	0.72365	0.38112	0.39198
	0.84929	0.72363	0.38112	0.39191
	0.84913	0.72363	0.38111	0.39188
	0.84901	0.7236	0.3811	0.39188
	0.84896	0.72355	0.38109	0.39187
	0.84882	0.72352	0.38108	0.39185
	0.84869	0.72351	0.38106	0.39184
	0.84862	0.72351	0.38105	0.39179
	0.84852	0.72348	0.38104	0.39177
	0.84848	0.72343	0.38102	0.39177
	0.84845	0.72342	0.38102	0.39176
	0.84832	0.72338	0.38102	0.39175
	0.84816	0.72325	0.38101	0.39172
	0.84807	0.72323	0.381	0.39168
	0.84792	0.72323	0.381	0.39165
	0.8477	0.72323	0.38098	0.39164
	0.84756	0.72322	0.38097	0.39163
	0.84744	0.72314	0.38096	0.39159
	0.84737	0.72313	0.38095	0.39158
	0.84726	0.72312	0.38095	0.39157
	0.84723	0.72306	0.38094	0.39157
	0.84708	0.72306	0.38094	0.39156
	0.84698	0.72302	0.38093	0.39154
	0.84694	0.72297	0.38092	0.39149
	0.84688	0.72291	0.38092	0.39148
	0.84667	0.72287	0.38089	0.39145
	0.84662	0.72279	0.38085	0.39144
	0.84653	0.72274	0.38084	0.39143
	0.84648	0.72268	0.38083	0.39143
	0.84642	0.72267	0.38082	0.39142
	0.84636	0.72259	0.38082	0.39139
	0.84629	0.72256	0.3808	0.39139
	0.84628	0.7225	0.38079	0.39138
	0.84618	0.7225	0.38078	0.39138
	0.84608	0.72249	0.38078	0.39138
	0.84599	0.72247	0.38078	0.39138
	0.84592	0.72238	0.38077	0.39136
	0.84587	0.72237	0.38076	0.39135
	0.84582	0.72234	0.38076	0.39135
	0.84574	0.72228	0.38076	0.39134
	0.84571	0.72228	0.38076	0.39132
	0.84565	0.72219	0.38075	0.39131
	0.84556	0.72216	0.38072	0.39131
	0.84548	0.72216	0.3807	0.3913
	0.84544	0.72215	0.38069	0.39129
	0.84538	0.72212	0.38068	0.39127
	0.84536	0.72209	0.38068	0.39126
	0.84532	0.72202	0.38066	0.39125
	0.84521	0.72197	0.38065	0.39122
	0.84516	0.72186	0.38065	0.39119
	0.84511	0.72186	0.38062	0.39116
	0.84508	0.72183	0.38061	0.39115
	0.845	0.72181	0.38061	0.39114
	0.84496	0.7217	0.3806	0.39112
	0.8449	0.72162	0.38059	0.39108
	0.84484	0.7216	0.38055	0.39106
	0.84473	0.72152	0.38054	0.39106
	0.84469	0.72151	0.38053	0.39104
	0.84461	0.72149	0.38052	0.39104
	0.84452	0.72148	0.38049	0.39103
	0.84444	0.72146	0.38048	0.39102
	0.84436	0.72123	0.38044	0.39101
	0.84425	0.72122	0.38041	0.39097
	0.84422	0.72115	0.38041	0.39093
	0.8442	0.72113	0.38041	0.39093
	0.84409	0.7211	0.3804	0.39092
	0.84402	0.72105	0.38036	0.39092
	0.84397	0.72104	0.38035	0.39089
	0.84392	0.72095	0.38035	0.39085
	0.84389	0.72093	0.38034	0.39085
	0.8438	0.72089	0.38031	0.39085
	0.8437	0.72088	0.38028	0.39083
	0.84364	0.72075	0.38028	0.39083
	0.84354	0.72068	0.38027	0.39081
	0.8435	0.72058	0.38027	0.3908
	0.84346	0.72055	0.38026	0.39074
	0.84341	0.7205	0.38026	0.39073
	0.84334	0.72043	0.38025	0.39071
	0.84327	0.72039	0.38024	0.39071
	0.84317	0.72034	0.3802	0.3907
	0.84311	0.72031	0.38018	0.3907
	0.84303	0.72027	0.38017	0.39069
	0.843	0.72024	0.38017	0.39068
	0.84296	0.72024	0.38016	0.39062
	0.84292	0.72023	0.38015	0.3906
	0.84288	0.72018	0.38015	0.39057
	0.84282	0.72016	0.3801	0.39056
	0.84275	0.72013	0.3801	0.39056
	0.84272	0.72007	0.3801	0.39055
	0.84268	0.72003	0.38008	0.39054
	0.84263	0.71989	0.38006	0.39051
	0.84259	0.71988	0.38006	0.39051
	0.84257	0.71982	0.38002	0.3905
	0.84252	0.71967	0.37996	0.3905
	0.84246	0.71963	0.37995	0.39047
	0.84244	0.71958	0.37993	0.3904
	0.84243	0.71939	0.37993	0.3904
	0.84235	0.71936	0.37991	0.3904
	0.84229	0.71933	0.37991	0.39039
	0.84224	0.71931	0.3799	0.39039
	0.84221	0.71925	0.3799	0.39038
	0.84217	0.71925	0.37986	0.39037
	0.84214	0.71917	0.37986	0.39035
	0.84212	0.71905	0.37986	0.39033
	0.84207	0.71897	0.37986	0.39033
	0.84203	0.71889	0.37985	0.39033
	0.842	0.71876	0.37985	0.39029
	0.84198	0.71867	0.37983	0.39027
	0.84191	0.7186	0.37983	0.39026
	0.84188	0.71849	0.37977	0.39025
	0.84186	0.71849	0.37976	0.39024
	0.8418	0.71837	0.37974	0.39018
	0.84176	0.71833	0.37972	0.39017
	0.84172	0.71826	0.37969	0.39015
	0.84171	0.71792	0.37969	0.39014
	0.84168	0.71792	0.37967	0.39014
	0.84163	0.7179	0.37963	0.39013
	0.84161	0.71786	0.3796	0.39013
	0.8416	0.71785	0.3796	0.39009
	0.84157	0.71782	0.3796	0.39005
	0.84153	0.71778	0.37957	0.38997
	0.84149	0.71775	0.37952	0.38997
	0.84148	0.71772	0.37951	0.38994
	0.84145	0.71762	0.37948	0.38993
	0.84142	0.71761	0.37946	0.38993
	0.84138	0.71757	0.37946	0.38991
	0.84135	0.7175	0.37945	0.3899
	0.84134	0.7175	0.37944	0.38989
	0.84133	0.7175	0.37944	0.38988
	0.84131	0.71746	0.37943	0.38988
	0.84129	0.71741	0.37942	0.38988
	0.84128	0.71733	0.37941	0.38988
	0.84126	0.71732	0.3794	0.38986
	0.84124	0.71731	0.37939	0.38986
	0.8412	0.7173	0.37938	0.38982
	0.84117	0.71722	0.37937	0.38979
	0.84114	0.7172	0.37936	0.38979
	0.84113	0.71715	0.37936	0.38978
	0.84112	0.71714	0.37934	0.38978
	0.8411	0.71707	0.37934	0.38977
	0.84108	0.71706	0.37934	0.38975
	0.84105	0.71705	0.37933	0.38974
	0.841	0.71703	0.37932	0.3897
	0.84099	0.71696	0.37932	0.38965
	0.84097	0.71695	0.37932	0.38964
	0.84095	0.71693	0.37924	0.38963
	0.84094	0.71687	0.37924	0.38962
	0.84091	0.71676	0.37921	0.38961
	0.8409	0.71674	0.3792	0.38961
	0.84087	0.71666	0.3792	0.38958
	0.84085	0.71656	0.37918	0.38956
	0.84084	0.71652	0.37917	0.38956
	0.84083	0.71647	0.37915	0.38955
	0.8408	0.71645	0.37914	0.38955
	0.84076	0.71643	0.37914	0.38954
	0.84074	0.71629	0.37912	0.38954
	0.84073	0.71613	0.37911	0.38953
	0.84071	0.7161	0.37909	0.38952
	0.84069	0.71605	0.37908	0.3895
	0.84066	0.71581	0.37906	0.38947
	0.84063	0.71579	0.37905	0.38946
	0.84061	0.71577	0.37904	0.38945
	0.8406	0.71575	0.37902	0.38944
	0.84058	0.71569	0.37899	0.38944
	0.84057	0.71564	0.37896	0.38944
	0.84056	0.71563	0.37895	0.38944
	0.84054	0.7156	0.37895	0.38944
	0.84053	0.71557	0.37894	0.38943
	0.84051	0.71556	0.37893	0.38938
	0.8405	0.71554	0.37893	0.38938
	0.84049	0.71553	0.37888	0.38938
	0.84047	0.71552	0.37887	0.38938
	0.84045	0.71548	0.37885	0.38937
	0.84043	0.71547	0.37884	0.38934
	0.84041	0.71547	0.37884	0.3893
	0.8404	0.7154	0.37882	0.38929
	0.84036	0.71523	0.37881	0.38926
	0.84033	0.7152	0.37881	0.38924
	0.84031	0.71518	0.37881	0.38923
	0.8403	0.71518	0.3788	0.38923
	0.84028	0.71517	0.3788	0.38922
	0.84027	0.71507	0.37878	0.3892
	0.84026	0.71472	0.37878	0.3892
	0.84022	0.71461	0.37878	0.38919
	0.84021	0.71458	0.37877	0.38918
	0.8402	0.71451	0.37875	0.38917
	0.84019	0.71448	0.37874	0.38916
	0.84017	0.71442	0.37874	0.38915
	0.84015	0.7143	0.37874	0.38915
	0.84012	0.71429	0.37874	0.38915
	0.84011	0.71418	0.37872	0.38914
	0.8401	0.7141	0.37869	0.38914
	0.84008	0.71407	0.37869	0.38913
	0.84007	0.71394	0.37868	0.38912
	0.84004	0.71391	0.37868	0.38912
	0.84001	0.71391	0.37867	0.38908
	0.83998	0.71389	0.37865	0.38906
	0.83996	0.71385	0.37863	0.38906
	0.83992	0.71383	0.37862	0.38906
	0.83991	0.71364	0.37861	0.38905
	0.83988	0.71361	0.3786	0.38905
	0.83985	0.7136	0.3786	0.38905
	0.83983	0.71359	0.37859	0.38904
	0.8398	0.71353	0.37857	0.38903
	0.83977	0.7135	0.37856	0.38903
	0.83976	0.71349	0.37855	0.389
	0.83974	0.71347	0.37854	0.38899
	0.83973	0.71346	0.37852	0.38896
	0.8397	0.7134	0.37851	0.38896
	0.83969	0.71339	0.37851	0.38896
	0.83968	0.71336	0.37849	0.38891
	0.83965	0.71334	0.37848	0.38891
	0.83962	0.71334	0.37848	0.38891
	0.83959	0.71325	0.37846	0.3889
	0.83955	0.71325	0.37845	0.3889
	0.83954	0.71321	0.37845	0.3889
	0.83951	0.71306	0.37845	0.38887
	0.83949	0.71306	0.37843	0.38884
	0.83945	0.71303	0.37841	0.38884
	0.83942	0.713	0.3784	0.38884
	0.83937	0.71299	0.3784	0.38883
	0.83935	0.71296	0.37839	0.38883
	0.83933	0.71295	0.37838	0.38879
	0.83926	0.71292	0.37834	0.38878
	0.83923	0.7129	0.37833	0.38878
	0.8392	0.71287	0.37832	0.38877
	0.83918	0.71285	0.37832	0.38876
	0.83917	0.71281	0.37825	0.38875
	0.83915	0.71246	0.37822	0.38875
	0.83912	0.71242	0.3782	0.38874
	0.83909	0.71238	0.37819	0.38873
	0.83907	0.71229	0.37818	0.38873
	0.83903	0.71229	0.37818	0.38873
	0.839	0.71227	0.37817	0.38872
	0.83897	0.71226	0.37817	0.38871
	0.83892	0.71225	0.37812	0.38871
	0.83889	0.71225	0.3781	0.3887
	0.83887	0.71218	0.37809	0.38867
	0.83885	0.71216	0.37809	0.38866
	0.83881	0.71214	0.37808	0.38865
	0.8388	0.71209	0.37808	0.38863
	0.83879	0.71209	0.37807	0.38862
	0.83874	0.71205	0.37807	0.38861
	0.83871	0.71203	0.37806	0.3886
	0.83868	0.71195	0.37802	0.38858
	0.83864	0.71185	0.37802	0.38856
	0.83861	0.7118	0.378	0.38855
	0.8386	0.71179	0.378	0.38852
	0.83859	0.71168	0.37798	0.3885
	0.83857	0.71168	0.37797	0.38848
	0.83854	0.71163	0.37795	0.38848
	0.83852	0.71159	0.37795	0.38848
	0.83849	0.71153	0.37794	0.38846
	0.83847	0.7115	0.37793	0.38845
	0.83844	0.71148	0.37792	0.38845
	0.83843	0.71147	0.37792	0.38845
	0.83841	0.71143	0.37788	0.38843
	0.83839	0.71139	0.37783	0.38843
	0.83837	0.71137	0.37783	0.38841
	0.83832	0.71129	0.3778	0.38838
	0.8383	0.71129	0.37778	0.38837
	0.83827	0.71129	0.37776	0.38835
	0.83822	0.71126	0.37776	0.38835
	0.83818	0.71117	0.37772	0.38832
	0.83816	0.71115	0.3777	0.38831
	0.83814	0.71111	0.37769	0.38831
	0.83813	0.71105	0.37768	0.38831
	0.83812	0.71103	0.37768	0.38831
	0.8381	0.71098	0.37767	0.3883
	0.83808	0.71097	0.37766	0.3883
	0.83807	0.71088	0.37765	0.38829
	0.83805	0.71087	0.37761	0.38826
	0.83803	0.71081	0.3776	0.38825
	0.83802	0.71074	0.37757	0.38824
	0.83799	0.71071	0.37755	0.38824
	0.83797	0.71066	0.37755	0.38823
	0.83795	0.71064	0.37754	0.38822
	0.8379	0.71063	0.3775	0.38821
	0.83787	0.71053	0.37749	0.38819
	0.83786	0.7105	0.37748	0.38816
	0.83783	0.71048	0.37746	0.38816
	0.83781	0.71037	0.37743	0.38814
	0.83779	0.71027	0.37742	0.38813
	0.83777	0.71023	0.37741	0.38807
	0.83773	0.71022	0.37739	0.38807
	0.8377	0.71022	0.37738	0.38807
	0.83769	0.71018	0.37738	0.38804
	0.83767	0.71016	0.37737	0.38801
	0.83765	0.7101	0.37737	0.38799
	0.83762	0.71008	0.37736	0.38798
	0.8376	0.71004	0.37734	0.38798
	0.83757	0.70994	0.37734	0.38796
	0.83754	0.70994	0.37732	0.38796
	0.83748	0.70993	0.3773	0.38794
	0.83745	0.70993	0.37728	0.38794
	0.8374	0.70992	0.37723	0.38793
	0.83737	0.70989	0.37721	0.38792
	0.83735	0.70984	0.37721	0.38792
	0.83733	0.70983	0.3772	0.38791
	0.83731	0.70974	0.37719	0.3879
	0.83729	0.7097	0.37719	0.3879
	0.83728	0.70963	0.37718	0.38788
	0.83725	0.70954	0.37718	0.38787
	0.83724	0.70943	0.37712	0.38787
	0.83722	0.70941	0.3771	0.38786
	0.8372	0.7094	0.3771	0.38784
	0.83718	0.70939	0.3771	0.38784
	0.83714	0.70927	0.37707	0.38784
	0.83711	0.7092	0.37707	0.38782
	0.8371	0.70914	0.37706	0.38782
	0.83707	0.70914	0.37705	0.38782
	0.83706	0.70896	0.37701	0.38782
	0.83704	0.70895	0.377	0.38781
	0.83702	0.70885	0.37698	0.38777
	0.83698	0.70884	0.37698	0.38775
	0.83693	0.70883	0.37697	0.38775
	0.83691	0.70876	0.37693	0.38774
	0.8369	0.70876	0.37689	0.38774
	0.83685	0.70875	0.37688	0.38773
	0.8368	0.70874	0.37688	0.38773
	0.83674	0.70873	0.37686	0.38773
	0.8367	0.70868	0.37685	0.38773
	0.83667	0.70866	0.37684	0.38772
	0.83664	0.70857	0.37683	0.38772
	0.83662	0.70857	0.37678	0.3877
	0.83657	0.70856	0.37678	0.38768
	0.83653	0.70854	0.37676	0.38768
	0.83648	0.70848	0.37672	0.38767
	0.83643	0.70844	0.37672	0.38767
	0.8364	0.7084	0.37668	0.38766
	0.83636	0.70839	0.37667	0.38765
	0.8363	0.70839	0.37666	0.38764
	0.83625	0.7083	0.37663	0.38764
	0.83622	0.70828	0.37662	0.38764
	0.83613	0.70828	0.37662	0.38764
	0.8361	0.70827	0.3766	0.38763
	0.83606	0.70825	0.37655	0.38763
	0.83602	0.70825	0.37654	0.38763
	0.83596	0.70825	0.37653	0.38762
	0.83592	0.7082	0.37653	0.38762
	0.83583	0.70819	0.37652	0.38762
	0.83581	0.70815	0.37649	0.38761
	0.83577	0.70813	0.37647	0.38761
	0.83575	0.70813	0.37645	0.38761
	0.83565	0.70812	0.37644	0.3876
	0.83563	0.70811	0.37644	0.38759
	0.8356	0.7081	0.37642	0.38759
	0.83554	0.70809	0.37641	0.38759
	0.83552	0.70806	0.37641	0.38758
	0.83544	0.70794	0.37641	0.38758
	0.83539	0.70793	0.37639	0.38758
	0.83534	0.70789	0.37637	0.38757
	0.83531	0.70788	0.37636	0.38756
	0.83528	0.70786	0.3763	0.38756
	0.83522	0.70781	0.37628	0.38755
	0.83519	0.7078	0.37627	0.38754
	0.83513	0.70772	0.37625	0.3875
	0.8351	0.70761	0.37624	0.38748
	0.83503	0.70759	0.37614	0.38747
	0.835	0.70759	0.37614	0.38747
	0.83494	0.70757	0.37614	0.38747
	0.83489	0.70752	0.37612	0.38745
	0.83486	0.7075	0.37612	0.38744
	0.83479	0.70749	0.37611	0.38742
	0.83474	0.70719	0.37611	0.38741
	0.83461	0.70712	0.3761	0.38741
	0.83458	0.70707	0.37603	0.3874
	0.83455	0.70706	0.37602	0.38737
	0.83449	0.70704	0.37602	0.38735
	0.83446	0.70694	0.37594	0.38733
	0.83442	0.70694	0.37593	0.38732
	0.83439	0.70692	0.37592	0.38732
	0.83431	0.70691	0.37591	0.38732
	0.83425	0.7069	0.3759	0.38731
	0.83422	0.70688	0.3759	0.3873
	0.83417	0.70683	0.37587	0.3873
	0.83411	0.70664	0.37586	0.38729
	0.83407	0.7066	0.37586	0.38728
	0.83402	0.70655	0.37585	0.38728
	0.834	0.70653	0.37584	0.38728
	0.83396	0.70653	0.37583	0.38728
	0.83395	0.70643	0.37583	0.38726
	0.83394	0.70639	0.37581	0.38726
	0.83391	0.70638	0.37579	0.38725
	0.8339	0.70632	0.37572	0.3872
	0.83385	0.70629	0.37572	0.38719
	0.83384	0.70628	0.37568	0.38715
	0.83382	0.70618	0.37568	0.38715
	0.83379	0.70616	0.37567	0.38713
	0.83375	0.70601	0.37566	0.38711
	0.83369	0.70599	0.37561	0.38711
	0.83365	0.70595	0.37561	0.3871
	0.83362	0.70593	0.37559	0.38709
	0.83358	0.70589	0.37558	0.38708
	0.83352	0.70588	0.37556	0.38708
	0.83348	0.70585	0.37556	0.38707
	0.83343	0.70574	0.37556	0.38704
	0.83338	0.70571	0.37556	0.38704
	0.83334	0.7056	0.37555	0.38704
	0.83324	0.70542	0.37554	0.38702
	0.83321	0.70535	0.37553	0.38699
	0.83315	0.70533	0.37553	0.38698
	0.83313	0.70522	0.37552	0.38698
	0.8331	0.70514	0.37551	0.38698
	0.83307	0.70511	0.37546	0.38697
	0.83301	0.7051	0.37538	0.38697
	0.83297	0.70509	0.37537	0.38695
	0.8329	0.70495	0.37537	0.38695
	0.83287	0.70493	0.37535	0.38693
	0.83284	0.70492	0.37534	0.38693
	0.83274	0.70491	0.37534	0.38691
	0.83267	0.70491	0.37533	0.38689
	0.83261	0.70464	0.37532	0.38689
	0.83256	0.70452	0.37531	0.38689
	0.83249	0.70451	0.37529	0.38688
	0.83245	0.70449	0.37527	0.38687
	0.83236	0.70445	0.37526	0.38687
	0.83228	0.70441	0.37525	0.38687
	0.83217	0.70431	0.37524	0.38685
	0.83213	0.70431	0.37524	0.38683
	0.83205	0.7043	0.37523	0.38682
	0.8319	0.70427	0.37522	0.38682
	0.83183	0.70424	0.37521	0.38681
	0.83174	0.70419	0.37519	0.3868
	0.83172	0.7041	0.37517	0.3868
	0.83163	0.70409	0.37514	0.3868
	0.83147	0.704	0.3751	0.38679
	0.83144	0.70392	0.3751	0.38679
	0.8314	0.70388	0.37508	0.38679
	0.83129	0.70387	0.37507	0.38678
	0.83123	0.70383	0.37506	0.38678
	0.83114	0.70377	0.37497	0.38677
	0.83102	0.70376	0.37494	0.38677
	0.83096	0.70369	0.3749	0.38676
	0.83087	0.70359	0.37486	0.38676
	0.83083	0.70354	0.37485	0.38674
	0.83079	0.70353	0.37485	0.38673
	0.83075	0.7035	0.37484	0.38673
	0.8307	0.70336	0.37483	0.38673
	0.83063	0.70326	0.37482	0.38673
	0.83061	0.70323	0.3748	0.38672
	0.83056	0.70317	0.37478	0.38672
	0.83051	0.70315	0.37475	0.38672
	0.83046	0.70315	0.37475	0.38672
	0.83037	0.703	0.37471	0.38671
	0.83034	0.70295	0.3747	0.3867
	0.8303	0.70289	0.37469	0.38669
	0.83027	0.70287	0.37465	0.38668
	0.83021	0.70273	0.37462	0.38667
	0.83018	0.7027	0.37462	0.38667
	0.83016	0.70253	0.37459	0.38666
	0.83009	0.70253	0.37457	0.38666
	0.83006	0.70251	0.37455	0.38665
	0.83003	0.70243	0.37455	0.38665
	0.83	0.70242	0.37451	0.38665
	0.82993	0.70238	0.37451	0.38663
	0.82992	0.70236	0.37445	0.38663
	0.8299	0.70234	0.37444	0.38663
	0.82985	0.70231	0.37443	0.38662
	0.82978	0.7023	0.37442	0.38662
	0.82971	0.70225	0.37437	0.38662
	0.82966	0.70224	0.37432	0.38661
	0.82963	0.70208	0.37432	0.38659
	0.82955	0.70208	0.37431	0.38659
	0.82951	0.70207	0.37428	0.38658
	0.82948	0.70202	0.37426	0.38658
	0.82945	0.70199	0.37424	0.38658
	0.82941	0.70199	0.37424	0.38657
	0.82939	0.70196	0.37422	0.38657
	0.82934	0.70181	0.37419	0.38656
	0.82933	0.70179	0.37416	0.38655
	0.82927	0.70171	0.37415	0.38655
	0.82919	0.70171	0.37414	0.38655
	0.82914	0.70169	0.37413	0.38654
	0.82909	0.70161	0.37404	0.38653
	0.82908	0.70159	0.37403	0.38653
	0.829	0.70158	0.37402	0.38652
	0.82896	0.70157	0.37399	0.38652
	0.82889	0.70153	0.37394	0.38651
	0.82885	0.70148	0.37392	0.38651
	0.82882	0.70143	0.37391	0.3865
	0.8288	0.70139	0.37387	0.3865
	0.82877	0.70136	0.37386	0.38649
	0.82875	0.70136	0.37385	0.38648
	0.82873	0.70135	0.37385	0.38648
	0.82868	0.70131	0.37382	0.38648
	0.82865	0.7013	0.3738	0.38647
	0.82863	0.70127	0.37377	0.38646
	0.8286	0.70126	0.37377	0.38646
	0.82856	0.70125	0.37376	0.38646
	0.82853	0.70118	0.37376	0.38645
	0.82852	0.70114	0.3737	0.38645
	0.8285	0.70113	0.37369	0.38644
	0.82849	0.70106	0.37367	0.38644
	0.82845	0.70096	0.37365	0.38644
	0.82843	0.70094	0.37364	0.38644
	0.8284	0.7009	0.37364	0.38644
	0.82837	0.70083	0.37363	0.38643
	0.82834	0.70076	0.3736	0.38643
	0.82831	0.70074	0.3736	0.38643
	0.82828	0.7007	0.37357	0.38642
	0.82827	0.7007	0.37357	0.38642
	0.82824	0.7006	0.37356	0.38642
	0.82823	0.70059	0.37356	0.38642
	0.82821	0.70042	0.37355	0.38642
	0.8282	0.70041	0.37353	0.38641
	0.82818	0.70041	0.37352	0.38641
	0.82816	0.70038	0.37351	0.38641
	0.82814	0.70032	0.3735	0.38641
	0.82811	0.70017	0.37349	0.3864
	0.82809	0.70015	0.37342	0.3864
	0.82808	0.70015	0.37339	0.3864
	0.82806	0.70013	0.37338	0.3864
	0.82804	0.70005	0.37337	0.38639
	0.82802	0.7	0.37336	0.38639
	0.82798	0.69999	0.37335	0.38639
	0.82794	0.69996	0.37335	0.38639
	0.82788	0.69993	0.37335	0.38638
	0.82784	0.69987	0.37332	0.38638
	0.82781	0.6997	0.37331	0.38636
	0.82779	0.69969	0.37331	0.38634
	0.82775	0.69961	0.37328	0.38634
	0.82772	0.69959	0.37328	0.38633
	0.82769	0.69951	0.37325	0.38633
	0.82765	0.69946	0.3732	0.38633
	0.82761	0.69945	0.37319	0.38633
	0.8276	0.69937	0.37311	0.38632
	0.82755	0.69925	0.37311	0.38632
	0.82752	0.69922	0.37309	0.38631
	0.82751	0.69917	0.37305	0.38631
	0.8275	0.69914	0.373	0.38631
	0.82746	0.69913	0.37297	0.38631
	0.82742	0.69913	0.37293	0.38631
	0.82736	0.69912	0.37293	0.38629
	0.82731	0.69907	0.37287	0.38628
	0.82727	0.69891	0.37287	0.38628
	0.82723	0.69884	0.37286	0.38628
	0.8272	0.69879	0.37286	0.38626
	0.82716	0.69875	0.37284	0.38626
	0.82714	0.69862	0.37284	0.38625
	0.82709	0.69862	0.37283	0.38625
	0.82706	0.69862	0.37279	0.38625
	0.82702	0.69857	0.37279	0.38624
	0.827	0.69852	0.37278	0.38623
	0.82695	0.6985	0.37276	0.38623
	0.82692	0.69846	0.37275	0.38623
	0.82688	0.69843	0.37275	0.38623
	0.82683	0.69827	0.37275	0.38622
	0.8268	0.69823	0.37275	0.38622
	0.82678	0.69822	0.37274	0.38622
	0.82675	0.69801	0.37272	0.38622
	0.82672	0.69794	0.37272	0.38621
	0.82668	0.69791	0.37272	0.38621
	0.82665	0.69788	0.37268	0.3862
	0.82659	0.69779	0.37265	0.3862
[truncated: 8,681 more rows]

## Sheet: Figure 3e
Figure 3e
		Flow velocities up within the nanopores (μm/s)
	Frequency (Hz)	One	Two	Three	Four	Five
	1	23.387	35.464	40.041	51.333	57.0105
	3	70.16	106.904	119.229	154	170.465
	5	116.93	177.69	197.93	256.66	283.05

## Sheet: Figure 3f
Figure 3e
		Flow velocities ue around the external region (μm/s)
	Frequency (Hz)	One	Two	Three	Four	Five
	1	0.32	0.52	0.63	0.702	0.885
	3	0.958	1.57	1.86	2.27	2.43
	5	1.61	2.65	3.11	3.45	4.39

## Sheet: Figure 3h
Figure 3h
		Diameter for the swirling swarms (mm)
		3	4.3	4.8	5.8	6.6
	Tangential velocity (mm/s)	2.04053	4.07052	4.71023	4.8651	6.68873
		3.75405	4.27412	3.84921	4.8736	2.35603
		2.05695	2.26402	4.88957	5.73184	5.38919
		2.15047	3.95915	4.90202	6.29271	5.46033
		2.3515	2.10811	4.14053	4.11458	5.72493
		2.12732	5.90304	4.20242	4.81676	5.26151
		3.90463	2.04046	4.1183	6.47094	5.29496
		4.07016	3.77661	2.40577	6.24384	6.50787
		2.05566	2.04365	4.80859	4.87222	5.43208
		4.07266	2.15335	4.9039	5.14413	2.56027
		2.15449	2.26565	3.20854	5.96131	6.20788
		4.19855	2.35401	5.9434	5.10845	5.37285
		4.28314	2.15499	4.09805	5.00343	5.88844
		3.91962	4.15421	4.55844	6.43422	5.31486
		2.09423	4.40657	5.38204	3.43585	2.45452
		4.90569	5.30185	5.1077	5.32705	5.51424
		4.63154	4.11855	4.12641	2.46813	6.08018
		4.21143	2.12717	4.44334	6.43798	5.39483
		2.17907	3.94178	3.56437	4.90194	5.74169
		2.22501	4.07369	6.95684	6.21781	5.34844
		2.01308	4.35893	4.76407	5.36208	5.34491
		4.17076	2.0632	4.72286	4.85095	6.24545
		2.23298	5.54375	4.81165	3.12269	6.49615
		4.45383	4.07144	5.08051	7.41465	5.52943
		4.05012	2.15075	5.16622	7.39713	6.22068
		3.83436	4.20729	4.36665	4.81199	6.26825
		4.0891	4.28524	5.83174	6.81096	5.34914
		3.78254	3.92373	4.26663	3.55172	5.83368
		2.23229	2.09606	5.46989	6.78603	6.24128
		2.07567	4.88787	2.77258	4.62763	5.81179
		5.56704	4.66132	5.17916	8.45798	6.42494
		4.0548	4.21086	4.33879	4.74072	5.85852
		2.07098	2.18147	7.06901	7.34338	2.47339
		4.18146	2.2294	6.25468	4.54571	5.33685
		2.09887	5.3478	2.00731	3.79682	5.95367
		4.10836	2.01177	4.91253	4.65666	6.16027
		3.88001	2.01852	4.89686	4.64824	5.47067
		3.98921	4.6519	4.31075	4.71188	5.41779
		2.0705	4.21086	4.18106	4.69972	5.43645
		2.03899	2.0977	4.14377	3.46627	5.46113
