# Supplementary material for: Machine-intelligent multimodal algebot for intracavitary chemotherapy
Source: Nat Nanotechnol. 2026 Jun 22;21(7):996–1007. doi: 10.1038/s41565-026-02195-0 (PMC13379317; doi:10.1038/s41565-026-02195-0)
Supplement: Supplementary file 16 — Source data for Fig. 4d–f,i,j,m,n. [file 41565_2026_2195_MOESM16_ESM.xlsx]

## Sheet: Figure 4d
Figure 4d
		Drug release (μmol)
	Time (min)	Rotating			Spinning			Rolling			Tumbling
		Experiment 1	Experiment 2	Experiment 3	Experiment 1	Experiment 2	Experiment 3	Experiment 1	Experiment 2	Experiment 3	Experiment 1	Experiment 2	Experiment 3
	0	0	0	0	0	0	0	0	0	0	0	0	0
	5	41.8749	50.1525	42.2401	28.9716	28.4847	19.4767	26.2936	24.8328	24.7111	20.0854	23.2503	20.9375
	10	66.0261	70.4083	64.4193	47.9127	50.2499	42.2158	45.8677	39.8786	37.5414	34.4592	38.3594	38.1111
	15	92.0518	74.4741	85.5271	56.7503	53.8775	56.093	59.404	43.2627	55.3869	41.0448	41.3539	39.3892
	20	99.6478	86.8418	96.3611	67.6573	62.569	67.4381	62.4959	62.7394	58.3206	41.9455	48.5116	50.1501
	25	104.03	97.627	103.555	83.6525	82.3622	72.7942	58.2719	65.9652	63.2385	50.2962	48.8281	50.7101
	30	112.746	104.127	114.112	87.0366	86.8418	81.0962	63.6183	73.1813	63.5428	58.7929	55.3772	51.0022

## Sheet: Figure 4e
Figure 4e
		Drug release (μmol)
	Time (min)	Locomotion (1 Hz)
		Experiment 1	Experiment 2	Experiment 3
	0	0	0	0
	1	5.3561	3.40843	8.27761
	5	17.8212	20.8888	9.34882
	10	23.2747	24.8572	25.3684
	20	29.3125	28.6308	33.6947
	30	36.6406	35.1311	31.9662

## Sheet: Figure 4f
Figure 4f
		Drug release (μmol)
	Time (min)	Swirling (5 Hz)
		Experiment 1	Experiment 2	Experiment 3
	0	0	0	0
	1	22.1548	23.2503	25.5632
	5	53.0254	60.3291	59.7448
	10	74.3767	84.3342	79.3433
	20	94.2673	96.1906	107.171
	30	118.735	125.162	132.028

## Sheet: Figure 4i
Figure 4i
		Total fluorescence intensity (A.U.)
		0 Hz			3 Hz
	Time (min)	Group 1	Group 2	Group 3	Group 1	Group 2	Group 3
	0	107.39	48.1029	44.5131	97.471	99.4111	87.9206
	1	114.169	132.823	107.303	171.899	189.56	145.787
	2	129.785	160.032	135.535	210.91	250.801	176.861
	3	159.14	197.651	149.708	271.915	302.651	241.595
	4	134.293	194.548	182.663	362.817	406.864	319.915
	5	168.782	200.618	200.414	482.722	543.585	429.313

## Sheet: Figure 4j
Figure 4j
		Depth of penetration (μm)
	Frequency (Hz)	Group 1	Group 2	Group 3
	0 Hz	152	196	252
	3 Hz	496	444	420

## Sheet: Figure 4m
Figure 4m
		Total fluorescence intensity (A.U.)
		0 Hz			3 Hz
	Time (min)	Group 1	Group 2	Group 3	Group 1	Group 2	Group 3
	0	0	0	0	0	0	0
	2	0.02715	0.06132	0.00153	0.0113458	0.0113271	0.0118471
	4	7.20869	0.50974	0.50158	0.312302	0.31849	0.376528
	6	33.321	10.5526	7.466	15.0006	71.6873	15.9412
	8	85.8088	24.2275	20.5236	233.628	185.336	129.98
	10	162.284	45.6646	34.5113	407.137	398.573	307.142
	12	226.308	80.3364	29.1154	525.392	604.107	441.44
	14	284.023	139.444	31.2129	719.4	888.834	688.426
	16	330.062	185.545	39.3632	860.624	1002.12	771.02
	18	353.05	249.139	58.4407	1077.33	1122.59	891.209
	20	437.767	310.623	84.7401	1505.98	1314.64	1083.85

## Sheet: Figure 4n
Figure 4n
		Depth of penetration (μm)
	Frequency (Hz)	Group 1	Group 2	Group 3
	0 Hz	99	61	62
	3 Hz	255	195	199
