# Supplementary material for: Machine-intelligent multimodal algebot for intracavitary chemotherapy
Source: Nat Nanotechnol. 2026 Jun 22;21(7):996–1007. doi: 10.1038/s41565-026-02195-0 (PMC13379317; doi:10.1038/s41565-026-02195-0)
Supplement: Supplementary file 17 — Source data for Fig. 5g. [file 41565_2026_2195_MOESM17_ESM.xlsx]

## Sheet: Figure 5g
Figure 5g
		Total radiant efficiency (p/s)/(μW/cm2)
		Passive diffusion (free ICG)			Convective diffusion (DMCG)
	Time (min)	Mouse 1	Mouse 2	Mouse 3	Mouse 1	Mouse 2	Mouse 3
	0	154700000	127200000	143000000	169700000	187600000	176500000
	5	180100000	156500000	195200000	307500000	271100000	313700000
	10	166700000	171100000	208100000	451000000	370700000	400100000
	15	201000000	190300000	218200000	592900000	412000000	453300000
	20	221600000	213400000	236500000	691300000	484000000	523900000
	30	252000000	231800000	257800000	881200000	572900000	592800000
	40	273300000	251600000	280600000	973200000	723500000	755100000
	60	306200000	365800000	315700000	1213000000	866000000	921000000
	80	351200000	467100000	351400000	1389000000	1095000000	922000000
	100	390400000	536200000	377400000	1393000000	1133000000	1062000000
	120	452200000	614600000	451600000	1414000000	1182000000	1167000000
