# Supplementary material for: Machine-intelligent multimodal algebot for intracavitary chemotherapy
Source: Nat Nanotechnol. 2026 Jun 22;21(7):996–1007. doi: 10.1038/s41565-026-02195-0 (PMC13379317; doi:10.1038/s41565-026-02195-0)
Supplement: Supplementary file 18 — Source data for Fig. 6c,e,f,h. [file 41565_2026_2195_MOESM18_ESM.xlsx]

## Sheet: Figure 6c
Figure 6c
		Mean fluorescence intensity (A.U.)
		Convective diffusion			Passive diffusion
		Tumor region	Non-tumor region	Whole region	Tumor region	Non-tumor region	Whole region
	Mouse 1	28.3639	4.53494	11.4101	0.51138	5.69831	4.45895
	Mouse 2	25.0464	13.5786	16.8269	2.06552	4.22382	3.57088
	Mouse 3	22.3439	6.57345	12.8317	4.83806	3.58895	4.75602
	Mouse 4	26.6389	9.06926	14.5984	1.23577	3.92524	3.47543

## Sheet: Figure 6e
Figure 6e
		Radiance (p/s/cm2/sr)
		PBS			DOX			DMCG
	Time (Day)	Mouse 1	Mouse 2	Mouse 3	Mouse 1	Mouse 2	Mouse 3	Mouse 1	Mouse 2	Mouse 3
	0	2668000	4923000	4144000	2907000	5181000	3628000	3596000	2683000	4218000
	2	19690000	52430000	11720000	4224000	12390000	26530000	11200000	4761000	14180000
	4	79300000	176300000	38500000	24450000	37020000	61540000	7228000	16030000	21550000
	8	578500000	709500000	860800000	222700000	179000000	134300000	4994000	2161000	5513000

## Sheet: Figure 6f
Figure 6f
		Body weight (g)
		PBS			DOX			DMCG
	Time (day)	Mouse 1	Mouse 2	Mouse 3	Mouse 1	Mouse 2	Mouse 3	Mouse 1	Mouse 2	Mouse 3
	0	18.3	18.5	19.3	17.4	18.2	19	18.2	18.5	19.1
	1	18	18.4	19	17.7	18.2	18.8	17.9	18.7	19.1
	2	17.9	18.5	19	17.5	18	18.6	17.8	18.6	19
	3	18	18.7	19.1	17.7	18.1	18.8	18.1	18.8	18.9
	4	18.1	18.8	19.2	17.9	18.1	18.8	18.4	18.5	19.1
	5	18.3	18.4	19.1	17.8	18.3	19.1	18.2	18.5	19.2
	6	18.2	18.7	19.4	17.9	18.2	18.8	18.2	18.8	19
	7	18.3	19	19.1	17.9	18.4	18.8	18.3	18.7	19.4
	8	18.1	18.7	19.2	17.8	18.1	18.7	18.2	18.9	19.2

## Sheet: Figure 6h
Figure 6h
		Mean fluorescence intensity (A.U.)
		Ki-67			TUNEL
		PBS	DOX	DMCG	PBS	DOX	DMCG
	Mouse 1	59.389	41.821	13.262	1.49321	2.71315	20.2198
	Mouse 2	37.9534	56.2175	3.28256	0.39018	4.3858	13.8164
	Mouse 3	44.3162	21.0098	18.6135	0.57068	1.5792	8.36074
