# Supplementary material for: Machine-intelligent multimodal algebot for intracavitary chemotherapy
Source: Nat Nanotechnol. 2026 Jun 22;21(7):996–1007. doi: 10.1038/s41565-026-02195-0 (PMC13379317; doi:10.1038/s41565-026-02195-0)
Supplement: Supplementary file 19 — Source data for Extended Data Fig. 1b–d. [file 41565_2026_2195_MOESM19_ESM.xlsx]

## Sheet: Extended Data Figure 1b
Extended Data Figure 1b
		Intensity (a.u.)
		Baseline subtracted		Raw data
	2 Theta (degree)	C. granii	DMCG	C. granii	DMCG
	20.01	-47.4407	570.924	3721	4806
	20.0243	-41.1062	579.255	3750	4844
	20.0386	-34.6773	580.583	3674	4784
	20.0529	-38.0649	585.631	3685	4779
	20.0672	-25.2705	584.549	3726	4738
	20.0815	-22.7765	584.423	3672	4926
	20.0958	-18.4885	579.258	3821	4962
	20.1101	-14.7361	581.738	3764	4766
	20.1244	-7.49186	582.441	3847	4768
	20.1387	-2.46657	581.103	3680	4869
	20.153	-4.53501	578.827	3652	4858
	20.1673	-6.93635	566.697	3739	4785
	20.1816	-8.79881	556.928	3739	4785
	20.1959	-20.7949	546.324	3548	4795
	20.2102	-32.1272	537.405	3662	4763
	20.2245	-41.4359	528.451	3625	4683
	20.2388	-52.7235	519.33	3670	4668
	20.2531	-61.1524	527.011	3675	4710
	20.2674	-71.1159	527.597	3776	4669
	20.2817	-75.516	524.593	3661	4789
	20.296	-82.5416	518.974	3634	4694
	20.3103	-91.6151	522.476	3646	4769
	20.3246	-93.2999	525.864	3634	4733
	20.3389	-87.5569	526.462	3585	4666
	20.3532	-81.3067	531.087	3539	4734
	20.3675	-78.6425	541.234	3586	4687
	20.3818	-79.2815	542.826	3597	4810
	20.3961	-72.2544	552.158	3507	4828
	20.4104	-60.911	563.422	3696	4847
	20.4247	-54.2141	576.579	3651	4868
	20.439	-50.5647	583.231	3580	4818
	20.4533	-44.5871	587.675	3718	4936
	20.4676	-37.6552	591.888	3727	4645
	20.4819	-28.9583	597.286	3713	4709
	20.4962	-4.0969	602.568	3611	4767
	20.5105	15.5609	612.407	3717	4772
	20.5248	28.2783	618.848	3734	4793
	20.5391	40.8195	618.685	3786	4912
	20.5534	51.6205	626.162	3630	4836
	20.5677	56.7429	621.068	3758	4762
	20.582	53.5572	623.672	3723	4761
	20.5963	48.1357	614.471	3795	4989
	20.6106	45.1275	607.528	3772	4814
	20.6249	31.8383	606.979	3734	4786
	20.6392	28.5716	610.609	3636	4762
	20.6535	24.6938	608.594	3808	4880
	20.6678	15.2781	603.272	3746	4857
	20.6821	12.1708	614.274	3790	4832
	20.6964	6.78186	604.686	3790	4832
	20.7107	6.23015	592.602	3571	4762
	20.725	-2.2444	585.265	3534	4756
	20.7393	-5.88156	580.02	3606	4691
	20.7536	-9.47422	583.356	3585	4878
	20.7679	-11.2581	591.794	3567	4662
	20.7822	-18.1144	592.276	3584	4801
	20.7965	-13.9832	593.959	3657	4657
	20.8108	-18.2379	589.997	3718	4802
	20.8251	-15.5041	601.76	3654	4874
	20.8394	-5.14741	609.141	3738	4773
	20.8537	1.84411	616.129	3705	4697
	20.868	1.41779	617.229	3667	4845
	20.8823	6.02019	625.29	3681	4903
	20.8966	12.6131	632.943	3671	4716
	20.9109	21.9754	635.73	3742	4842
	20.9252	36.517	640.601	3638	4950
	20.9395	42.7542	644.16	3680	4933
	20.9538	46.0604	649.959	3674	4919
	20.9681	51.2163	653.66	3701	4762
	20.9824	54.5589	666.048	3751	4774
	20.9967	60.7773	668.489	3721	4888
	21.011	65.9532	675.484	3619	4795
	21.0253	68.4914	675.838	3777	4905
	21.0396	72.6807	684.882	3754	4849
	21.0539	75.4621	687.16	3604	4795
	21.0682	81.2882	692.342	3639	4760
	21.0825	80.2829	684.45	3691	4841
	21.0968	79.5428	678.944	3794	4825
	21.1111	80.909	677.824	3753	4834
	21.1254	77.7858	666.306	3800	4944
	21.1397	78.2338	663.816	3762	4949
	21.154	76.99	666.111	3736	4939
	21.1683	71.3697	663.005	3733	4896
	21.1826	64.5908	667.182	3744	4855
	21.1969	60.2256	662.968	3744	4855
	21.2112	62.3786	658.985	3622	4824
	21.2255	59.2849	656.677	3589	4832
	21.2398	53.0133	649.511	3666	4777
	21.2541	54.1891	648.634	3679	4669
	21.2684	55.5921	647.34	3623	4854
	21.2827	50.0458	649.307	3618	4663
	21.297	44.9714	645.929	3725	4787
	21.3113	43.9571	646.038	3680	4860
	21.3256	51.5981	646.651	3630	4844
	21.3399	56.1134	642.643	3695	4867
	21.3542	68.1796	649.279	3696	4783
	21.3685	77.0307	653.819	3612	4795
	21.3828	80.3886	661.165	3724	4932
	21.3971	85.1167	667.977	3749	4810
	21.4114	95.3438	669.966	3738	4823
	21.4257	105.55	679.005	3664	4803
	21.44	108.182	685.964	3759	4885
	21.4543	108.829	693.517	3728	4915
	21.4686	108.626	701.721	3744	4927
	21.4829	118.468	701.756	3753	4919
	21.4972	124.295	711.052	3756	4798
	21.5115	134.237	716.739	3774	4846
	21.5258	144.304	728.891	3745	4842
	21.5401	147.284	741.903	3682	4806
	21.5544	147.844	754.047	3725	4910
	21.5687	146.881	758.814	3631	4823
	21.583	146.966	761.278	3668	4913
	21.5973	136.761	763.175	3779	4900
	21.6116	132.078	769.667	3786	4915
	21.6259	131.296	763.846	3712	5026
	21.6402	128.488	758.971	3734	4927
	21.6545	118.043	754.548	3780	4968
	21.6688	116.558	749.946	3780	4998
	21.6831	113.258	745.349	3887	4950
	21.6974	116.321	740.762	3705	5000
	21.7117	118.771	742.696	3705	5000
	21.726	114.222	742.949	3554	4861
	21.7403	117.747	741.108	3597	4781
	21.7546	118.317	738.056	3666	4784
	21.7689	119.529	733.165	3624	4737
	21.7832	125.415	733.282	3684	4881
	21.7975	118.459	726.621	3641	4817
	21.8118	111.761	721.116	3742	4786
	21.8261	114.38	722.605	3732	4795
	21.8404	114.645	721.214	3680	4917
	21.8547	116.433	723.833	3714	4900
	21.869	118.659	721.023	3807	4846
	21.8833	120.802	728.42	3733	4919
	21.8976	132.048	736.809	3756	4974
	21.9119	144.492	744.35	3641	5035
	21.9262	157.326	753.698	3651	4935
	21.9405	162.043	761.027	3818	4837
	21.9548	164.206	772.303	3702	4898
	21.9691	166.187	775.959	3754	4906
	21.9834	172.892	782.155	3680	4885
	21.9977	173.712	787.668	3602	4867
	22.012	176.644	796.569	3751	4906
	22.0263	179.174	794.557	3780	4976
	22.0406	186.977	793.18	3713	4821
	22.0549	194.919	791.481	3805	4883
	22.0692	195.305	787.247	3728	4940
	22.0835	196.273	780.872	3752	5003
	22.0978	198.717	769.243	3839	4863
	22.1121	205.23	762.877	3688	4897
	22.1264	208.1	760.925	3822	4895
	22.1407	198.254	764.26	3670	4946
	22.155	196.948	756.245	3850	5061
	22.1693	195.003	750.592	3751	4881
	22.1836	188.785	747.777	3762	4942
	22.1979	186.426	742.061	3706	4859
	22.2122	184.888	731.702	3759	4753
	22.2265	175.081	723.236	3759	4753
	22.2408	179.859	719.231	3699	4872
	22.2551	176.07	713.104	3659	4775
	22.2694	167.789	699.402	3616	4708
	22.2837	166.659	693.22	3685	4831
	22.298	165.248	695.709	3681	4848
	22.3123	159.232	702.487	3749	4891
	22.3266	160.925	696.648	3586	4848
	22.3409	152.411	697.96	3658	4814
	22.3552	156.331	704.843	3799	4779
	22.3695	150.614	715.497	3601	4943
	22.3838	156.554	730.089	3773	4800
	22.3981	159.474	741.255	3773	4774
	22.4124	166.135	755.04	3761	4831
	22.4267	164.056	762.155	3664	4917
	22.441	164.189	768.635	3718	4872
	22.4553	171.928	771.616	3517	4819
	22.4696	176.211	785.956	3700	4966
	22.4839	179.453	792.631	3734	5018
	22.4982	174.096	790.347	3691	4958
	22.5125	173.313	794.011	3617	4862
	22.5268	179.146	808.492	3733	4868
	22.5411	192.393	824.484	3690	5035
	22.5554	192.133	832.179	3775	4967
	22.5697	193.046	835.439	3675	4873
	22.584	203.879	842.166	3734	4860
	22.5983	204.817	851.442	3696	4948
	22.6126	208.621	844.615	3688	4888
	22.6269	215.387	842.099	3628	4922
	22.6412	220.868	832.735	3764	5020
	22.6555	220.669	824.057	3813	4941
	22.6698	225.821	815.384	3695	5003
	22.6841	220.378	801.483	3720	4885
	22.6984	220.32	792.299	3700	4932
	22.7127	221.297	783.759	3836	5029
	22.727	216.205	780.731	3836	5029
	22.7413	210.216	774.838	3708	4806
	22.7556	207.192	762.248	3609	4768
	22.7699	203.716	767.149	3692	4855
	22.7842	207.817	764.402	3709	4877
	22.7985	209.069	758.673	3641	4699
	22.8128	206.296	753.763	3619	4739
	22.8271	209.62	750.958	3713	4892
	22.8414	211.474	745.617	3670	4711
	22.8557	204.654	744.177	3700	4839
	22.87	205.14	743.61	3728	4894
	22.8843	207.879	737.135	3668	4839
	22.8986	209.017	740.004	3643	4863
	22.9129	203.395	742.308	3670	4909
	22.9272	202.293	748.859	3678	4998
	22.9415	210.106	758.891	3770	4868
	22.9558	215.204	775.403	3710	4822
	22.9701	221.258	778.149	3765	4957
	22.9844	221.356	781.564	3748	4777
	22.9987	219.157	786.62	3688	4886
	23.013	222.705	791.935	3638	4863
	23.0273	222.337	788.854	3780	4815
	23.0416	218.555	793.783	3617	4853
	23.0559	221.576	800.851	3605	4850
	23.0702	223.376	803.516	3691	4797
	23.0845	220.303	807.674	3667	4902
	23.0988	220.439	811.662	3691	5008
	23.1131	220.407	812.182	3609	4946
	23.1274	219.088	805.351	3776	4878
	23.1417	215.374	806.106	3678	4850
	23.156	209.38	806.291	3644	4919
	23.1703	205.723	807.121	3749	4847
	23.1846	199.296	801.589	3630	4937
	23.1989	201.278	801.775	3627	4877
	23.2132	200.505	790.806	3747	4926
	23.2275	198.511	789.04	3656	4969
	23.2418	194.355	789.031	3656	4969
	23.2561	199.271	783.506	3681	4796
	23.2704	201.812	773.639	3617	4870
	23.2847	198.241	761.699	3573	4729
	23.299	197.996	751.692	3688	4748
	23.3133	201.228	748.806	3659	4765
	23.3276	204.918	749.485	3592	4741
	23.3419	197.571	748.823	3554	4893
	23.3562	202.406	742.856	3593	4778
	23.3705	203.573	739.093	3630	4898
	23.3848	200.783	740.967	3689	4768
	23.3991	200.985	738.794	3722	4828
	23.4134	206.679	742.34	3631	4849
	23.4277	207.805	749.155	3702	4908
	23.442	217.156	759.552	3698	4821
	23.4563	224.676	765.534	3706	4743
	23.4706	230.896	782.64	3688	4772
	23.4849	234.097	786.336	3577	4885
	23.4992	233.889	794.725	3662	4943
	23.5135	232.302	804.248	3679	4853
	23.5278	240.168	808.187	3580	4799
	23.5421	245.892	809.931	3576	4855
	23.5564	244.765	805.737	3716	4864
	23.5707	242.31	813.402	3654	4943
	23.585	239.009	806.59	3655	4897
	23.5993	237.316	807.348	3715	4872
	23.6136	239.511	799.782	3806	4906
	23.6279	242.319	787.274	3600	4910
	23.6422	235.565	779.881	3676	4803
	23.6565	234.044	779.007	3637	4777
	23.6708	233.444	769.262	3585	4950
	23.6851	233.565	756.891	3593	4768
	23.6994	234.45	744.669	3682	4880
	23.7137	225.187	736.374	3701	4867
	23.728	218.528	724.776	3679	4667
	23.7423	211.048	715.493	3585	4723
	23.7566	197.425	704.757	3585	4723
	23.7709	190.326	696.693	3638	4765
	23.7852	188.142	689.507	3590	4623
	23.7995	177.895	684.585	3603	4764
	23.8138	173.05	685.531	3573	4703
	23.8281	173.53	689.489	3522	4711
	23.8424	178.114	701.184	3522	4854
	23.8567	177.547	708.665	3616	4775
	23.871	178.971	707.515	3575	4694
	23.8853	177.874	708.768	3550	4783
	23.8996	172.606	708.572	3539	4734
	23.9139	169.443	707.037	3494	4717
	23.9282	175.446	714.422	3567	4730
	23.9425	185.994	727.394	3586	4895
	23.9568	185.628	724.227	3636	4805
	23.9711	186.493	722.116	3682	4789
	23.9854	187.712	730.697	3528	4798
	23.9997	194.311	737.497	3553	4812
	24.014	200.557	734.253	3682	4899
	24.0283	208.634	739.419	3595	4790
	24.0426	216.315	737.097	3560	4723
	24.0569	220.262	734.719	3611	4591
	24.0712	227.018	747.553	3536	4679
	24.0855	232.572	755.381	3571	4762
	24.0998	236.182	753.766	3602	4680
	24.1141	238.191	756.782	3653	4928
	24.1284	237.234	757.697	3632	4844
	24.1427	229.425	751.233	3545	4813
	24.157	226.299	742.989	3478	4723
	24.1713	216.871	741.62	3718	4868
	24.1856	218.565	736.103	3645	4922
	24.1999	217.191	729.061	3658	4701
	24.2142	205.994	726.874	3625	4758
	24.2285	197.478	720.67	3600	4800
	24.2428	195.183	720.281	3578	4741
	24.2571	190.059	711.115	3548	4822
	24.2714	183.724	706.165	3548	4822
	24.2857	180.393	695.703	3439	4637
	24.3	173.568	687.789	3518	4627
	24.3143	167.829	684.462	3497	4692
	24.3286	161.907	671.255	3468	4643
	24.3429	160.26	667.8	3473	4586
	24.3572	157.352	668.557	3525	4665
	24.3715	153.478	663.108	3461	4674
	24.3858	147.861	649.395	3596	4692
	24.4001	144.78	643.051	3408	4701
	24.4144	147.224	642.933	3513	4720
	24.4287	151.236	632.732	3568	4621
	24.443	158.827	627.922	3527	4715
	24.4573	159.622	629.008	3538	4714
	24.4716	156.635	631.384	3528	4835
	24.4859	160.251	633.39	3515	4701
	24.5002	162.242	645.178	3501	4638
	24.5145	160.767	643.614	3488	4607
	24.5288	158.835	646.48	3483	4543
	24.5431	159.992	650.72	3517	4616
	24.5574	160.76	651.26	3497	4665
	24.5717	166.537	652.44	3528	4510
	24.586	169.573	654.013	3467	4599
	24.6003	168.671	663.532	3398	4684
	24.6146	174.984	663.863	3599	4712
	24.6289	170.118	660.102	3466	4712
	24.6432	170.616	655.068	3474	4755
	24.6575	170.471	645.642	3382	4736
	24.6718	170.254	643.303	3512	4699
	24.6861	169.764	641.485	3615	4639
	24.7004	167.249	644.45	3484	4770
	24.7147	167.479	637.86	3535	4624
	24.729	165.134	642.743	3500	4735
	24.7433	164.542	633.495	3595	4624
	24.7576	169.474	627.277	3530	4645
	24.7719	165.673	619.468	3505	4666
	24.7862	162.749	618.873	3374	4559
	24.8005	163.163	615.372	3451	4584
	24.8148	158.403	601.386	3448	4370
	24.8291	152.596	595.262	3423	4515
	24.8434	149.87	591.017	3446	4590
	24.8577	147.734	589.818	3407	4645
	24.872	145.305	587.887	3473	4643
	24.8863	131.532	594.218	3441	4589
	24.9006	126.688	591.83	3460	4582
	24.9149	126.127	589.404	3506	4640
	24.9292	122.5	595.157	3446	4768
	24.9435	122.999	592.961	3488	4478
	24.9578	124.387	599.874	3437	4725
	24.9721	124.405	603.221	3282	4588
	24.9864	124.519	602.616	3472	4675
	25.0007	127.419	609.746	3440	4574
	25.015	121.339	608.553	3400	4420
	25.0293	123.841	612.491	3440	4672
	25.0436	125.185	597.013	3361	4600
	25.0579	125.064	588.171	3499	4602
	25.0722	126.243	583.523	3368	4551
	25.0865	129.302	584.692	3355	4636
	25.1008	137.805	589.89	3474	4468
	25.1151	139.058	597.595	3414	4624
	25.1294	139.435	600.434	3459	4584
	25.1437	146.587	606.766	3420	4571
	25.158	148.096	611.826	3394	4618
	25.1723	148.604	606.517	3341	4567
	25.1866	149.932	613.654	3493	4545
	25.2009	141.816	610.403	3485	4666
	25.2152	143.148	615.892	3440	4556
	25.2295	141.21	617.761	3510	4629
	25.2438	138.551	609.029	3413	4542
	25.2581	137.132	609.849	3436	4700
	25.2724	134.816	606.509	3444	4690
	25.2867	135.105	606.953	3444	4690
	25.301	126.648	600.786	3353	4649
	25.3153	118.867	596.16	3272	4578
	25.3296	109.346	588.258	3364	4446
	25.3439	97.0383	583.647	3396	4491
	25.3582	97.9745	577.966	3300	4439
	25.3725	92.006	574.554	3346	4607
	25.3868	85.6539	562.14	3417	4536
	25.4011	80.6445	557.571	3360	4512
	25.4154	83.676	547.231	3370	4604
	25.4297	85.669	550.317	3339	4522
	25.444	85.3363	542.712	3375	4487
	25.4583	91.234	539.724	3341	4499
	25.4726	94.3035	534.816	3343	4525
	25.4869	104.821	535.472	3251	4547
	25.5012	115.511	536.269	3311	4460
	25.5155	121.346	544.138	3356	4524
	25.5298	124.648	547.99	3302	4583
	25.5441	112.765	552.065	3465	4466
	25.5584	111.271	549.78	3514	4528
	25.5727	109.908	544.243	3311	4511
	25.587	104.475	535.779	3426	4430
	25.6013	107.18	542.733	3429	4674
	25.6156	110.1	545.844	3343	4482
	25.6299	115.56	543.07	3324	4571
	25.6442	112.605	546.839	3360	4415
	25.6585	108.521	541.375	3390	4520
	25.6728	108.471	536.293	3366	4504
	25.6871	105.369	532.62	3353	4451
	25.7014	102.405	532.152	3215	4503
	25.7157	96.9591	527.988	3195	4540
	25.73	85.9576	519.785	3288	4436
	25.7443	76.8337	508.352	3238	4512
	25.7586	71.9443	501.75	3459	4460
	25.7729	73.5879	490.907	3345	4440
	25.7872	77.2237	479.257	3390	4531
	25.8015	72.5125	469.933	3390	4531
	25.8158	79.5034	455.735	3250	4366
	25.8301	84.445	460.33	3304	4347
	25.8444	86.2254	451.399	3175	4413
	25.8587	80.7414	447.892	3339	4355
	25.873	79.5167	438.794	3336	4460
	25.8873	87.055	432.999	3287	4406
	25.9016	92.3661	429.429	3311	4360
	25.9159	94.4481	426.838	3304	4280
	25.9302	89.9868	427.838	3230	4348
	25.9445	84.2875	432.263	3378	4313
	25.9588	82.2376	425.382	3402	4424
	25.9731	78.735	425.603	3257	4401
	25.9874	85.4314	430.039	3281	4374
	26.0017	85.7295	431.183	3334	4458
	26.016	88.3561	439.967	3334	4414
	26.0303	93.7479	451.701	3207	4436
	26.0446	97.0823	449.439	3261	4308
	26.0589	100.386	442.683	3245	4418
	26.0732	98.6403	447.434	3385	4425
	26.0875	102.21	448.783	3365	4402
	26.1018	97.6031	453.875	3233	4455
	26.1161	97.0419	460.418	3259	4429
	26.1304	96.4818	460.924	3328	4368
	26.1447	94.8427	459.291	3327	4347
	26.159	82.7313	462.02	3304	4325
	26.1733	83.6792	461.759	3299	4478
	26.1876	82.5686	454.553	3254	4449
	26.2019	77.4508	452.034	3263	4333
	26.2162	74.7963	445.642	3306	4383
	26.2305	73.764	442.214	3330	4333
	26.2448	70.8783	437.423	3309	4292
	26.2591	61.3987	432.467	3206	4426
	26.2734	53.4696	415.206	3230	4517
	26.2877	51.1094	404.602	3155	4359
	26.302	52.1276	396.974	3155	4359
	26.3163	54.9247	390.19	3320	4388
	26.3306	45.2945	385.425	3186	4306
	26.3449	35.6199	383.99	3184	4368
	26.3592	34.9681	377.573	3177	4294
	26.3735	29.1712	369.962	3304	4207
	26.3878	30.9953	360.945	3183	4153
	26.4021	33.1822	363.74	3274	4367
	26.4164	32.8864	368.432	3226	4238
	26.4307	34.3877	360.219	3181	4258
	26.445	35.8599	356.396	3191	4265
	26.4593	44.0255	352.906	3240	4240
	26.4736	51.1326	352.634	3250	4255
	26.4879	51.4806	361.743	3266	4377
	26.5022	52.7505	372.159	3114	4362
	26.5165	42.8757	369.25	3170	4332
	26.5308	38.4767	375.916	3124	4306
	26.5451	41.861	384.464	3250	4340
	26.5594	45.2431	384.517	3290	4269
	26.5737	47.5489	384.713	3193	4319
	26.588	50.0972	381.518	3337	4329
	26.6023	57.8788	374.784	3194	4339
	26.6166	59.8164	372.423	3192	4264
	26.6309	62.1917	378.29	3204	4214
	26.6452	64.7212	373.002	3175	4380
	26.6595	65.0985	367.763	3232	4372
	26.6738	63.266	365.336	3139	4341
	26.6881	61.059	355.241	3151	4221
	26.7024	58.5474	352.299	3189	4133
	26.7167	61.0577	348.529	3191	4207
	26.731	50.956	348.674	3361	4364
	26.7453	44.2683	348.315	3261	4181
	26.7596	36.9871	342.557	3292	4160
	26.7739	34.6489	341.714	3175	4247
	26.7882	33.4269	331.462	3171	4326
	26.8025	21.8159	326.848	3126	4358
	26.8168	23.324	329.606	3126	4358
	26.8311	23.5546	332.482	3106	4174
	26.8454	16.6558	330.723	3174	4175
	26.8597	19.9535	320.364	3120	4261
	26.874	17.7752	319.185	3090	4263
	26.8883	18.2063	320.177	3111	4188
	26.9026	11.7316	325.166	3155	4300
	26.9169	8.57713	320.049	3181	4138
	26.9312	6.13029	317.198	3101	4265
	26.9455	3.03585	314.576	3198	4185
	26.9598	14.231	315.151	3169	4160
	26.9741	23.9538	313.091	3107	4243
	26.9884	31.5225	309.486	3107	4181
	27.0027	33.7353	306.806	3133	4316
	27.017	36.6458	313.012	3279	4275
	27.0313	37.0718	313.061	3202	4141
	27.0456	39.6563	317.052	3108	4141
	27.0599	36.1164	319.625	3263	4148
	27.0742	40.3264	312.666	3072	4263
	27.0885	43.8565	310.706	3141	4267
	27.1028	42.8043	306.834	3148	4269
	27.1171	41.7558	300.934	3206	4195
	27.1314	44.7388	311.691	3145	4305
	27.1457	50.7783	308.388	3165	4152
	27.16	48.0948	317.095	3191	4180
	27.1743	48.6643	321.269	3096	4290
	27.1886	46.6068	311.998	3047	4176
	27.2029	43.7343	308.056	3144	4146
	27.2172	39.217	300.185	3167	4186
	27.2315	33.4515	302.169	3163	4071
	27.2458	36.8153	297.61	3177	4250
	27.2601	35.8022	289.87	3127	4222
	27.2744	31.1736	285.521	3232	4063
	27.2887	34.7092	275.124	3150	4229
	27.303	29.4665	269.275	3100	4221
	27.3173	23.1445	272.528	3139	4296
	27.3316	16.9498	272.209	3139	4296
	27.3459	14.0026	268.742	3080	4068
	27.3602	4.02536	267.263	3016	4171
	27.3745	0.96804	259.141	3082	4015
	27.3888	-1.82536	249.674	3096	3971
	27.4031	-7.69975	248.798	3124	4178
	27.4174	-14.7656	249.356	3063	4146
	27.4317	-17.5605	244.372	3062	4161
	27.446	-21.1195	241.077	3088	4095
	27.4603	-21.9456	236.442	3048	4217
	27.4746	-23.0965	236.133	3075	4161
	27.4889	-26.3981	241.685	3044	4057
	27.5032	-22.1622	228.297	3024	4155
	27.5175	-18.3567	229.518	2996	4184
	27.5318	-18.7926	228.715	3058	4005
	27.5461	-9.58806	235.618	3057	4071
	27.5604	-3.28711	248.49	3055	4053
	27.5747	-2.68561	250.553	3164	4133
	27.589	-6.15997	256.179	3063	4137
	27.6033	-6.49487	256.402	3104	4206
	27.6176	-2.98621	249.442	3087	4183
	27.6319	1.52286	252.178	3045	4061
	27.6462	5.27452	258.994	3037	4138
	27.6605	4.98502	264.416	3086	4154
	27.6748	1.35514	266.336	3042	4052
	27.6891	-1.74637	274.703	3082	4136
	27.7034	-7.65049	280.803	3101	4000
	27.7177	-9.328	280.433	3087	4230
	27.732	-14.2081	282.755	3047	4115
	27.7463	-18.6129	285.11	3100	4187
	27.7606	-24.8234	282.146	2939	4162
	27.7749	-28.8624	277.558	2988	4098
	27.7892	-35.4539	269.124	3046	4108
	27.8035	-27.4538	264.215	3058	4141
	27.8178	-31.432	258.348	3053	4087
	27.8321	-28.3095	256.286	2983	4149
	27.8464	-28.108	253.609	2983	4149
	27.8607	-29.3713	249.369	2917	4035
	27.875	-28.3137	251.159	2969	4066
	27.8893	-26.9696	249.952	3063	4056
	27.9036	-34.743	246.828	3018	4035
	27.9179	-37.0995	246.326	3115	4023
	27.9322	-36.1064	230.759	3007	4024
	27.9465	-31.1007	231.66	3043	4042
	27.9608	-24.9161	224.115	2984	4076
	27.9751	-18.4507	223.616	3072	3980
	27.9894	-14.7228	231.558	3033	4029
	28.0037	-13.6523	232.305	3093	4061
	28.018	-8.72025	237.058	2910	4054
	28.0323	-3.64024	244.966	3062	4081
	28.0466	0.79783	249.039	2965	4095
	28.0609	1.72635	251.288	3014	4124
	28.0752	-3.69228	257.23	3007	4043
	28.0895	-12.4002	260.922	2937	3975
	28.1038	-13.8495	262.612	2968	4050
	28.1181	-11.3308	264.367	3133	3973
	28.1324	-14.3848	262.861	3104	3976
	28.1467	-5.29267	256.12	3100	4143
	28.161	-1.42988	250.377	3040	4056
	28.1753	1.33766	242.62	2986	4158
	28.1896	5.11925	245.127	3048	4135
	28.2039	7.7084	233.089	2933	3964
	28.2182	4.40485	231.196	3001	4050
	28.2325	3.58617	230.898	2967	3975
	28.2468	-3.3132	232.298	2971	3931
	28.2611	-6.07049	232.458	2979	3938
	28.2754	-13.586	228.413	2970	4042
	28.2897	-20.32	235.972	3097	3992
	28.304	-26.2648	236.173	3104	3914
	28.3183	-35.7647	232.655	2990	3960
	28.3326	-42.1371	232.009	2990	3931
	28.3469	-48.4867	230.626	3068	3956
	28.3612	-52.4746	230.032	2922	4045
	28.3755	-45.0629	233.623	2902	4029
	28.3898	-45.0622	237.978	2934	4104
	28.4041	-43.8065	243.426	2812	3936
	28.4184	-40.7945	249.802	2882	4145
	28.4327	-49.5333	260.949	2956	3992
	28.447	-55.8888	270.596	2978	3985
	28.4613	-59.7724	273.752	2907	3933
	28.4756	-64.3936	277.165	2953	3980
	28.4899	-67.8635	278.363	2950	4112
	28.5042	-75.2962	285.53	2976	3935
	28.5185	-70.7732	295.345	2954	4016
	28.5328	-64.2975	294.005	2941	4027
	28.5471	-59.6781	293.113	2873	4052
	28.5614	-54.895	287.703	3054	3993
	28.5757	-43.556	288.276	3044	3955
	28.59	-37.4727	283.579	2835	4048
	28.6043	-33.552	281.911	2932	3975
	28.6186	-27.9774	286.755	2843	4096
	28.6329	-29.8533	279.052	2851	4135
	28.6472	-29.4742	282.637	2975	3882
	28.6615	-18.3603	283.376	3010	3977
	28.6758	-9.67831	288.398	2941	4042
	28.6901	-7.50234	288.659	2964	3980
	28.7044	-8.53277	289.65	2957	4007
	28.7187	-5.05373	288.511	3052	3980
	28.733	-3.72821	282.379	2978	3852
	28.7473	-3.23795	279.909	3005	3957
	28.7616	-4.13236	273.058	2973	3960
	28.7759	-2.65808	267.022	2994	3999
	28.7902	3.80406	252.054	2975	3859
	28.8045	3.13414	242.874	2959	4040
	28.8188	-1.90195	241.629	2979	3977
	28.8331	-6.72547	227.061	2976	3926
	28.8474	-15.7931	222.522	2992	4017
	28.8617	-26.9519	224.538	2992	4017
	28.876	-29.8233	216.519	2815	3944
	28.8903	-25.2636	210.92	2851	3814
	28.9046	-24.3807	211.03	2883	3794
	28.9189	-26.7694	210.292	2982	3753
	28.9332	-31.7756	211.771	2880	3907
	28.9475	-30.3268	216.302	2942	3818
	28.9618	-32.8537	211.819	2940	3776
	28.9761	-29.2874	211.172	2955	3854
	28.9904	-32.2902	213.366	2803	3863
	29.0047	-31.965	212.061	2849	4011
	29.019	-31.8486	206.547	3018	3863
	29.0333	-32.4276	218.064	2906	3775
	29.0476	-30.6092	222.566	2981	3984
	29.0619	-31.1513	223.851	2972	3944
	29.0762	-32.2273	224.668	3004	3910
	29.0905	-28.1295	235.711	2955	3884
	29.1048	-37.534	239.031	2833	3929
	29.1191	-45.6238	239.786	2809	3907
	29.1334	-55.0711	241.533	2870	3889
	29.1477	-53.3886	237.172	2908	3891
	29.162	-56.9657	241.126	2879	3812
	29.1763	-56.8543	247.961	2900	3851
	29.1906	-55.3662	255.786	2797	3865
	29.2049	-55.5755	261.05	2897	3810
	29.2192	-66.9165	267.188	2857	3943
	29.2335	-74.5007	274.821	2844	3913
	29.2478	-77.6765	278.141	2838	3743
	29.2621	-83.2263	266.551	2801	3833
	29.2764	-84.2114	269.522	2846	3861
	29.2907	-85.9525	265.939	2892	4011
	29.305	-79.9307	271.198	2803	3867
	29.3193	-71.8698	269.972	2895	4008
	29.3336	-69.9751	270.185	2886	3969
	29.3479	-76.2873	273.1	2946	3927
	29.3622	-76.0135	277.493	2828	4002
	29.3765	-74.9976	281.906	2828	4002
	29.3908	-75.9175	286.434	2799	3855
	29.4051	-72.8023	279.707	2754	3728
	29.4194	-75.8851	276.823	2794	3790
	29.4337	-76.0564	277.306	2858	3728
	29.448	-76.6845	281.552	2798	3826
	29.4623	-76.2185	284.189	2888	3755
	29.4766	-74.5028	278.227	2857	3944
	29.4909	-81.6166	271.277	2862	3860
	29.5052	-77.2322	268.364	2914	3997
	29.5195	-67.1683	270.898	2833	3803
	29.5338	-67.8807	266.855	2765	3909
	29.5481	-73.1525	274.233	2756	3950
	29.5624	-64.9371	285.956	2884	3900
	29.5767	-53.7221	291.619	2807	3858
	29.591	-49.2577	308.705	2836	3857
	29.6053	-43.8576	326.51	2865	3743
	29.6196	-41.5885	337.433	2818	3997
	29.6339	-39.8409	340.885	2841	3957
	29.6482	-38.6233	344.315	2891	3821
	29.6625	-35.1194	343.017	2887	3862
	29.6768	-33.1431	344.541	2865	3877
	29.6911	-29.4116	335.959	2835	3864
	29.7054	-28.5785	340.394	2994	3952
	29.7197	-25.0582	343.884	2813	3897
	29.734	-22.2423	354.013	2724	3965
	29.7483	-20.6877	357.813	2837	4004
	29.7626	-26.5472	359.904	3057	3955
	29.7769	-29.2518	373.795	2813	3866
	29.7912	-29.1714	376.233	2825	3980
	29.8055	-32.671	375.609	2859	3856
	29.8198	-39.896	379.397	2836	3874
	29.8341	-42.3017	376.093	2863	3884
	29.8484	-47.3841	385.678	2802	3883
	29.8627	-55.0488	395.556	2817	3909
	29.877	-55.7757	400.023	2817	3909
	29.8913	-60.2621	406.664	2764	3918
	29.9056	-64.8411	415.493	2796	4047
	29.9199	-69.8601	423.99	2823	3987
	29.9342	-63.9226	435.547	2763	3938
	29.9485	-70.0698	445.267	2832	3957
	29.9628	-79.1117	462.216	2779	3895
	29.9771	-88.6826	475.538	2844	4035
	29.9914	-82.8961	491.799	2730	3847
	30.0057	-90.0584	506.986	2768	4046
	30.02	-91.2862	522.783	2744	4105
	30.0343	-92.7514	533.452	2833	4039
	30.0486	-96.2199	534.823	2759	4067
	30.0629	-94.5846	544.361	2748	4076
	30.0772	-92.5702	551.039	2811	4084
	30.0915	-88.203	552.593	2713	4083
	30.1058	-83.4999	560.829	2787	4083
	30.1201	-79.9703	565.393	2776	4057
	30.1344	-80.8341	573.203	2752	4045
	30.1487	-75.1196	576.619	2693	4076
	30.163	-71.9206	577.252	2771	4071
	30.1773	-65.6374	576.743	2714	3988
	30.1916	-68.4694	572.673	2823	4123
	30.2059	-59.8611	576.176	2778	4040
	30.2202	-53.6246	563.828	2855	3947
	30.2345	-44.5409	555.266	2761	4022
	30.2488	-45.3925	558.907	2818	3979
	30.2631	-38.8062	551.24	2875	4167
	30.2774	-38.6446	546.589	2840	3990
	30.2917	-38.856	541.162	2796	4000
	30.306	-43.0665	533.475	2769	4103
	30.3203	-45.4548	525.159	2767	3927
	30.3346	-49.3794	521.573	2729	3948
	30.3489	-53.6152	508.015	2853	3977
	30.3632	-60.2523	494.979	2761	3993
	30.3775	-68.1089	489.406	2747	3968
	30.3918	-74.0217	487.335	2747	3968
	30.4061	-78.4758	471.131	2904	3922
	30.4204	-81.9814	462.709	2760	3842
	30.4347	-88.1649	454.368	2677	3907
	30.449	-84.8045	438.526	2603	3980
	30.4633	-90.7545	433.257	2745	3760
	30.4776	-90.2788	421.14	2665	3887
	30.4919	-87.6567	424.332	2705	3822
	30.5062	-86.4517	420.382	2673	3815
	30.5205	-80.6262	408.761	2817	3850
	30.5348	-76.6417	407.842	2675	3855
	30.5491	-77.3772	398.027	2762	3738
	30.5634	-81.2471	387.119	2764	3907
	30.5777	-77.1573	375.15	2796	3898
	30.592	-76.6988	371.018	2753	3775
	30.6063	-77.8397	363.322	2782	3671
	30.6206	-80.5869	364.01	2677	3857
	30.6349	-73.9296	361.294	2753	3853
	30.6492	-71.8547	350.276	2777	3792
	30.6635	-73.8533	351.725	2664	3853
	30.6778	-80.0363	354.123	2765	3696
	30.6921	-79.8371	346.664	2694	3777
	30.7064	-82.1331	347.702	2725	3657
	30.7207	-81.4744	344.539	2753	3618
	30.735	-86.4489	339.2	2621	3777
	30.7493	-82.8936	341.06	2607	3687
	30.7636	-87.894	346.367	2686	3704
	30.7779	-90.9721	337.238	2708	3748
	30.7922	-87.6457	339.467	2678	3832
	30.8065	-87.774	343.432	2672	3728
	30.8208	-84.8313	343.02	2689	3818
	30.8351	-76.2249	338.954	2728	3680
	30.8494	-78.3462	341.609	2731	3720
	30.8637	-72.2393	346.458	2724	3835
	30.878	-70.0166	345.007	2732	3658
	30.8923	-66.7705	344.914	2725	3736
	30.9066	-60.3605	342.768	2725	3736
	30.9209	-56.5687	344.762	2689	3685
	30.9352	-55.6919	338.313	2641	3712
	30.9495	-52.2643	318.852	2701	3758
	30.9638	-54.2713	312.454	2669	3650
	30.9781	-60.8861	298.122	2705	3569
	30.9924	-60.9028	285.301	2761	3733
	31.0067	-65.788	277.046	2645	3682
	31.021	-68.5414	276.55	2770	3670
	31.0353	-73.3597	271.582	2693	3647
	31.0496	-74.2322	277.341	2608	3580
	31.0639	-77.2803	276.035	2720	3598
	31.0782	-77.5347	274.079	2622	3548
	31.0925	-76.3275	274.439	2742	3613
	31.1068	-75.8838	266.704	2609	3666
	31.1211	-73.0926	262.077	2627	3549
	31.1354	-70.0695	258.47	2597	3509
	31.1497	-69.6146	252.818	2679	3520
	31.164	-73.0805	246.889	2668	3716
	31.1783	-73.1559	253.356	2639	3608
	31.1926	-73.8105	255.638	2691	3691
	31.2069	-66.6609	253.638	2611	3689
	31.2212	-58.3406	259.185	2733	3656
	31.2355	-52.3137	270.263	2667	3607
	31.2498	-44.6178	276.467	2700	3615
	31.2641	-42.2036	281.633	2628	3487
	31.2784	-42.0017	279.67	2716	3471
	31.2927	-35.7337	281.911	2682	3491
	31.307	-37.3273	285.64	2656	3571
	31.3213	-29.4238	278.254	2694	3582
	31.3356	-28.4456	281.35	2654	3611
	31.3499	-29.596	278.507	2659	3627
	31.3642	-31.825	273.66	2686	3656
	31.3785	-30.1831	266.538	2726	3742
	31.3928	-26.6128	267.852	2732	3588
	31.4071	-28.6549	267.477	2732	3588
	31.4214	-28.1914	271.223	2608	3588
	31.4357	-34.3054	277.549	2642	3607
	31.45	-31.2335	276.277	2560	3451
	31.4643	-33.1807	276.704	2641	3529
	31.4786	-33.7815	277.852	2694	3527
	31.4929	-38.1775	274.881	2652	3606
	31.5072	-41.6982	273.333	2631	3531
	31.5215	-49.9734	270.436	2696	3408
	31.5358	-54.2754	266.341	2625	3688
	31.5501	-55.2389	262.535	2626	3555
	31.5644	-54.2025	255.02	2668	3559
	31.5787	-59.5671	254.336	2640	3530
	31.593	-64.9728	255.127	2623	3551
	31.6073	-69.1793	266.243	2551	3578
	31.6216	-65.8529	266.58	2609	3520
	31.6359	-66.2458	274.677	2593	3523
	31.6502	-69.3255	280.387	2632	3483
	31.6645	-66.4852	285.165	2550	3637
	31.6788	-70.3243	281.542	2574	3589
	31.6931	-67.3679	279.272	2566	3607
	31.7074	-62.3507	277.411	2551	3565
	31.7217	-57.1512	281.442	2612	3476
	31.736	-58.7713	284.842	2701	3464
	31.7503	-57.8425	280.03	2609	3535
	31.7646	-59.038	288.966	2577	3533
	31.7789	-63.3284	292.739	2475	3658
	31.7932	-55.1204	295.3	2590	3566
	31.8075	-55.3905	298.469	2628	3595
	31.8218	-50.4617	296.611	2680	3511
	31.8361	-54.1477	301.389	2567	3616
	31.8504	-54.2541	300.904	2683	3463
	31.8647	-52.3164	301.267	2648	3502
	31.879	-50.7797	293.579	2560	3549
	31.8933	-50.834	297.252	2600	3563
	31.9076	-54.9061	296.095	2520	3606
	31.9219	-59.5848	297.502	2520	3606
	31.9362	-64.4597	298.523	2459	3582
	31.9505	-67.9298	289.494	2563	3525
	31.9648	-61.9136	283.961	2591	3536
	31.9791	-62.0485	282.163	2583	3523
	31.9934	-60.3273	283.286	2669	3506
	32.0077	-69.4165	286.061	2464	3526
	32.022	-67.3108	283.393	2616	3466
	32.0363	-66.541	288.388	2498	3580
	32.0506	-61.5262	287.149	2592	3469
	32.0649	-60.5389	290.138	2576	3501
	32.0792	-54.8102	284.904	2512	3459
	32.0935	-50.818	285.363	2555	3561
	32.1078	-49.1566	284.804	2493	3480
	32.1221	-44.1791	284.644	2583	3546
	32.1364	-38.84	281.825	2589	3531
	32.1507	-37.151	285.13	2574	3508
	32.165	-38.2469	296.617	2613	3632
	32.1793	-39.2945	297.874	2532	3542
	32.1936	-39.5924	298.838	2589	3520
	32.2079	-39.3783	303.961	2521	3436
	32.2222	-33.4493	306.068	2628	3528
	32.2365	-35.1994	302.183	2497	3579
	32.2508	-27.0421	298.244	2561	3462
	32.2651	-25.0319	295.37	2549	3497
	32.2794	-20.7796	287.11	2529	3520
	32.2937	-19.4022	281.906	2562	3541
	32.308	-20.0931	275.521	2604	3436
	32.3223	-21.9257	270.847	2591	3482
	32.3366	-23.6156	264.437	2578	3485
	32.3509	-29.4741	257.483	2482	3611
	32.3652	-30.8392	250.103	2528	3528
	32.3795	-31.4733	249.012	2486	3332
	32.3938	-33.4552	247.022	2563	3461
	32.4081	-38.7436	244.428	2587	3471
	32.4224	-35.0178	240.802	2587	3349
	32.4367	-43.4318	233.605	2587	3349
	32.451	-40.0842	233.221	2546	3470
	32.4653	-44.0069	234.163	2474	3391
	32.4796	-45.8726	233.017	2454	3474
	32.4939	-48.7838	238.653	2471	3481
	32.5082	-51.6357	241.057	2506	3440
	32.5225	-54.7196	249.076	2464	3398
	32.5368	-60.8511	243.602	2508	3454
	32.5511	-59.9618	246.952	2410	3404
	32.5654	-54.9474	249.972	2568	3480
	32.5797	-59.0625	261.148	2494	3497
	32.594	-61.0464	265.015	2459	3341
	32.6083	-69.1352	269.687	2533	3499
	32.6226	-66.2897	274.081	2534	3465
	32.6369	-62.2822	278.89	2395	3490
	32.6512	-54.2646	278.278	2572	3493
	32.6655	-42.6809	275.208	2449	3454
	32.6798	-35.1338	273.8	2459	3514
	32.6941	-36.143	266.669	2466	3469
	32.7084	-35.2916	269.922	2473	3356
	32.7227	-35.0006	270.139	2442	3444
	32.737	-33.1863	269.03	2474	3358
	32.7513	-32.3169	269.401	2614	3543
	32.7656	-27.9894	270.347	2502	3421
	32.7799	-33.2107	268.292	2415	3435
	32.7942	-28.345	270.473	2502	3420
	32.8085	-27.8626	271.817	2507	3540
	32.8228	-33.7674	265.183	2611	3320
	32.8371	-32.3233	267.193	2485	3417
	32.8514	-34.2037	267.754	2507	3420
	32.8657	-36.5539	265.753	2446	3389
	32.88	-33.3225	265.447	2376	3395
	32.8943	-34.585	261.112	2413	3469
	32.9086	-39.5257	264.575	2519	3521
	32.9229	-42.5253	265.411	2455	3391
	32.9372	-45.3685	261.424	2469	3467
	32.9515	-51.5695	262.848	2469	3467
	32.9658	-55.4577	255.289	2437	3381
	32.9801	-48.5793	259.031	2389	3404
	32.9944	-46.0648	254.62	2463	3399
	33.0087	-46.5502	254.842	2402	3371
	33.023	-43.9278	259.702	2414	3406
	33.0373	-41.2855	267.304	2507	3398
	33.0516	-29.7527	266.123	2437	3355
	33.0659	-22.7387	261.949	2530	3340
	33.0802	-17.2513	263.917	2396	3418
	33.0945	-15.7502	257.038	2447	3403
	33.1088	-16.7778	254.16	2419	3467
	33.1231	-12.4227	257.128	2498	3389
	33.1374	-9.29913	264.192	2469	3416
	33.1517	-4.95417	261.355	2475	3397
	33.166	-2.00228	255.199	2519	3355
	33.1803	0.62916	260.029	2515	3443
	33.1946	-0.80574	260.012	2464	3410
	33.2089	2.06253	266.069	2471	3488
	33.2232	2.67627	263.883	2440	3424
	33.2375	1.73616	267.34	2455	3301
	33.2518	-0.45088	271.81	2472	3361
	33.2661	2.46774	273.879	2419	3305
	33.2804	2.53117	271.889	2399	3441
	33.2947	6.56265	263.534	2457	3313
	33.309	-0.6787	263.332	2492	3458
	33.3233	-6.94988	261.79	2468	3383
	33.3376	-9.03429	261.11	2361	3331
	33.3519	-13.9355	254.246	2485	3303
	33.3662	-19.0171	247.513	2403	3379
	33.3805	-20.6179	243.977	2438	3559
	33.3948	-18.9837	240.617	2447	3381
	33.4091	-17.6942	243.032	2507	3404
	33.4234	-20.1706	241.31	2350	3287
	33.4377	-19.568	247.79	2444	3447
	33.452	-17.2892	255.669	2399	3295
	33.4663	-19.0841	255.894	2407	3276
	33.4806	-20.293	254.652	2380	3290
	33.4949	-20.6873	250.127	2350	3301
	33.5092	-19.8222	246.14	2343	3396
	33.5235	-22.0884	240.317	2431	3295
	33.5378	-17.5499	243.639	2458	3291
	33.5521	-14.5882	251.226	2327	3338
	33.5664	-18.8866	254.45	2456	3406
	33.5807	-14.0134	259.742	2452	3461
	33.595	-11.8187	260.972	2395	3408
	33.6093	-10.73	268.397	2379	3369
	33.6236	-8.44791	281.532	2398	3342
	33.6379	-1.83306	286.392	2444	3415
	33.6522	-5.96884	279.555	2402	3356
	33.6665	-5.97599	284.791	2330	3277
	33.6808	-6.65561	282.978	2425	3286
	33.6951	-5.47881	285.288	2452	3354
	33.7094	-4.86356	280.742	2394	3355
	33.7237	-6.98862	278.963	2329	3506
	33.738	-4.62394	283.916	2448	3458
	33.7523	0.1432	282.47	2361	3449
	33.7666	3.4557	273.979	2380	3307
	33.7809	-5.55873	274.888	2423	3326
	33.7952	-4.85661	277.072	2359	3209
	33.8095	-3.72138	278.209	2325	3332
	33.8238	1.92523	273.931	2372	3426
	33.8381	1.33743	273	2360	3145
	33.8524	1.78705	265.032	2343	3313
	33.8667	0.34709	263.751	2414	3446
	33.881	3.65271	260.409	2435	3385
	33.8953	2.60218	254.744	2425	3398
	33.9096	2.7094	244.536	2405	3267
	33.9239	3.28633	242.832	2391	3392
	33.9382	5.25319	234.878	2410	3329
	33.9525	-0.32156	240.07	2279	3265
	33.9668	-0.12707	244.384	2279	3265
	33.9811	-1.60475	249.234	2326	3377
	33.9954	-1.55335	251.22	2451	3198
	34.0097	-2.82534	253.023	2393	3199
	34.024	-6.45429	245	2406	3270
	34.0383	-9.61919	250.711	2251	3351
	34.0526	-13.6235	255.424	2337	3250
	34.0669	-14.5738	247.252	2322	3368
	34.0812	-17.2479	249.968	2419	3324
	34.0955	-20.5689	260.986	2288	3324
	34.1098	-17.7195	265.232	2274	3281
	34.1241	-15.3605	273.761	2325	3367
	34.1384	-14.1849	271.136	2357	3251
	34.1527	-14.2992	276.589	2274	3386
	34.167	-12.4973	279.366	2348	3307
	34.1813	-13.0419	279.646	2355	3327
	34.1956	-16.3244	284.531	2309	3359
	34.2099	-16.8874	293.996	2282	3301
	34.2242	-13.992	290.909	2357	3324
	34.2385	-10.6168	285.312	2356	3410
	34.2528	-0.88653	282.265	2303	3237
	34.2671	0.50261	284.215	2361	3366
	34.2814	2.67597	290.995	2283	3353
	34.2957	6.86681	291.284	2282	3264
	34.31	14.4869	297.201	2371	3221
	34.3243	17.6888	303.241	2287	3317
	34.3386	11.5151	302.519	2302	3261
	34.3529	8.80464	312.46	2325	3369
	34.3672	13.9763	311.024	2362	3351
	34.3815	16.3875	312.314	2376	3377
	34.3958	17.7316	311.312	2300	3382
	34.4101	23.1703	306.497	2335	3277
	34.4244	25.1758	312.454	2314	3287
	34.4387	21.319	310.29	2393	3361
	34.453	20.6368	315.631	2371	3395
	34.4673	20.9826	324.684	2274	3411
	34.4816	18.9296	322.096	2274	3411
	34.4959	18.1224	325.76	2325	3193
	34.5102	18.4691	326.722	2259	3433
	34.5245	16.6627	329.438	2284	3289
	34.5388	18.0106	332.131	2235	3269
	34.5531	15.4878	331.455	2401	3351
	34.5674	10.3864	329.418	2399	3200
	34.5817	4.3636	333.395	2280	3286
	34.596	-0.67642	335.208	2230	3363
	34.6103	1.66338	340.926	2306	3348
	34.6246	0.11047	343.893	2222	3470
	34.6389	-0.21926	347.134	2222	3304
	34.6532	-5.14592	345.122	2292	3424
	34.6675	-5.58547	345.832	2299	3296
	34.6818	-3.93118	355.015	2286	3308
	34.6961	-7.67379	369.793	2281	3376
	34.7104	-10.3352	380.957	2319	3382
	34.7247	-11.2704	378.093	2209	3461
	34.739	-15.2159	381.244	2216	3349
	34.7533	-15.8323	382.217	2222	3265
	34.7676	-19.2639	383.009	2200	3405
	34.7819	-15.4827	390.734	2245	3374
	34.7962	-4.31036	395.367	2285	3354
	34.8105	-1.93436	393.989	2323	3393
	34.8248	-7.4361	397.615	2203	3352
	34.8391	-6.43728	400.356	2197	3439
	34.8534	-5.09445	414.811	2191	3334
	34.8677	-3.74403	418.398	2264	3441
	34.882	-0.52578	428.157	2275	3483
	34.8963	4.36281	429.927	2242	3371
	34.9106	10.8012	434.57	2270	3275
	34.9249	13.8757	445.322	2248	3354
	34.9392	19.256	464.43	2273	3417
	34.9535	19.0198	481.647	2282	3560
	34.9678	17.0824	491.145	2240	3515
	34.9821	17.3796	501.462	2240	3515
	34.9964	16.5613	518.964	2274	3469
	35.0107	16.3032	531.046	2151	3356
	35.025	17.2159	548.23	2219	3537
	35.0393	26.987	567.298	2342	3533
	35.0536	24.9606	581.175	2314	3569
	35.0679	27.0274	601.42	2233	3490
	35.0822	23.3519	618.367	2213	3579
	35.0965	27.7347	642.625	2237	3612
	35.1108	29.2325	670.63	2216	3701
	35.1251	26.4506	694.299	2167	3694
	35.1394	28.2762	710.45	2228	3678
	35.1537	28.7442	731.672	2233	3534
	35.168	29.8483	750.56	2245	3684
	35.1823	34.8861	784.383	2285	3794
	35.1966	30.2449	811.879	2244	3723
	35.2109	30.8448	841.49	2232	3736
	35.2252	34.4657	869.532	2258	3870
	35.2395	25.9535	892.725	2289	3790
	35.2538	22.8564	923.7	2157	3821
	35.2681	23.5581	949.548	2278	3930
	35.2824	25.0326	977.287	2168	3946
	35.2967	26.816	1005.11	2254	3959
	35.311	28.6883	1033.68	2142	3956
	35.3253	29.3961	1054.74	2199	3977
	35.3396	26.9354	1080.79	2257	3994
	35.3539	26.4272	1109.61	2192	4059
	35.3682	25.2483	1137.03	2191	4028
	35.3825	26.055	1152.51	2199	4157
	35.3968	25.6326	1170.66	2119	4031
	35.4111	24.1363	1197.18	2277	4158
	35.4254	19.5522	1212.42	2173	4157
	35.4397	18.0083	1221.84	2132	4166
	35.454	16.3496	1238.94	2244	4131
	35.4683	20.2835	1243.1	2186	4119
	35.4826	16.4274	1248.98	2248	4216
	35.4969	20.1695	1261.45	2248	4216
	35.5112	16.2656	1270.3	2177	4099
	35.5255	18.2704	1273.48	2139	4108
	35.5398	15.8028	1275.67	2172	4265
	35.5541	14.0658	1267.25	2215	4252
	35.5684	13.819	1261.6	2103	4175
	35.5827	14.4072	1252.39	2147	4144
	35.597	13.9879	1238.97	2091	4163
	35.6113	8.77798	1235.03	2107	4169
	35.6256	5.04265	1218.78	2172	4029
	35.6399	9.13741	1207.13	2217	4100
	35.6542	7.51541	1189.91	2155	4145
	35.6685	4.26766	1172.06	2196	4040
	35.6828	5.33439	1151.64	2132	4149
	35.6971	11.055	1117.21	2160	4056
	35.7114	14.7941	1084.83	2123	3923
	35.7257	19.9848	1056.62	2174	3901
	35.74	22.7096	1022.13	2143	3924
	35.7543	20.9506	981.926	2115	3825
	35.7686	24.2245	957.827	2141	3958
	35.7829	30.176	935.062	2183	3819
	35.7972	30.2772	907.415	2111	3858
	35.8115	30.5447	874.777	2122	3825
	35.8258	26.9861	847.867	2244	3660
	35.8401	21.9106	820.306	2140	3672
	35.8544	23.6527	786.069	2139	3587
	35.8687	24.8345	757.638	2169	3603
	35.883	26.4988	730.613	2158	3532
	35.8973	32.6475	703.379	2193	3439
	35.9116	31.1103	680.939	2042	3625
	35.9259	28.75	656.676	2142	3649
	35.9402	26.615	628.549	2137	3547
	35.9545	27.1103	607.393	2130	3516
	35.9688	28.068	578.52	2189	3603
	35.9831	27.4589	551.542	2121	3412
	35.9974	26.9557	533.045	2112	3354
	36.0117	30.0546	515.319	2112	3354
	36.026	27.3761	504.332	2138	3411
	36.0403	27.3679	498.842	2150	3304
	36.0546	30.3033	480.806	2187	3322
	36.0689	32.97	465.763	2107	3315
	36.0832	33.8616	450.226	2175	3257
	36.0975	37.5277	437.46	2114	3296
	36.1118	38.3965	420.732	2052	3220
	36.1261	43.9279	404.853	2137	3269
	36.1404	37.7003	396.213	2190	3282
	36.1547	34.5451	397.926	2158	3278
	36.169	34.9714	391.019	2162	3127
	36.1833	33.1048	388.235	2127	3349
	36.1976	33.9908	392.516	2121	3276
	36.2119	30.4849	387.7	2136	3311
	36.2262	26.9249	379.313	2104	3238
	36.2405	21.6371	373.446	2149	3199
	36.2548	20.4857	366.74	2092	3107
	36.2691	19.6389	359.769	2164	3242
	36.2834	23.5897	357.536	2078	3242
	36.2977	19.5136	353.171	2100	3208
	36.312	19.2541	346.508	2063	3198
	36.3263	16.4155	345.084	2105	3244
	36.3406	13.2194	340.812	2042	3140
	36.3549	13.2822	336.73	2115	3198
	36.3692	14.6577	330.612	2142	3060
	36.3835	14.0264	327.149	2060	3181
	36.3978	13.6612	316.355	2087	3106
	36.4121	16.0453	312.589	2091	3092
	36.4264	14.3952	309.268	2120	3128
	36.4407	17.0991	304.172	2110	3161
	36.455	16.345	299.846	2146	3121
	36.4693	14.1735	300.172	2088	3232
	36.4836	11.0985	295.441	2093	3171
	36.4979	15.8425	300.02	2031	3100
	36.5122	15.2606	298.108	2114	3147
	36.5265	14.3345	298.482	2114	3147
	36.5408	9.83074	296.371	2119	3078
	36.5551	8.71106	298.341	2047	3041
	36.5694	7.40572	299.533	2039	3064
	36.5837	6.25813	299.229	2066	3124
	36.598	8.1701	292.54	2090	3078
	36.6123	8.74433	292.194	2107	3058
	36.6266	9.37781	283.69	2019	3140
	36.6409	5.93201	281.511	2092	3096
	36.6552	9.01306	279.156	2016	3215
	36.6695	12.8513	282.72	2045	3184
	36.6838	14.5067	279.626	2131	3067
	36.6981	15.9575	281.005	2114	3057
	36.7124	14.7402	282.745	2034	2973
	36.7267	10.9503	283.736	2056	3114
	36.741	9.9537	286.335	2082	3051
	36.7553	12.4882	288.784	2124	3104
	36.7696	15.6944	291.292	2106	3093
	36.7839	12.9023	290.159	2039	3010
	36.7982	11.3515	289.099	2102	3100
	36.8125	10.927	291.285	2083	3097
	36.8268	13.947	297.887	2025	3087
	36.8411	14.5798	298.034	2031	3204
	36.8554	13.4942	294.837	2120	3066
	36.8697	11.7552	292.959	2020	3098
	36.884	5.95935	298.48	1982	3004
	36.8983	3.37006	302.487	2064	3096
	36.9126	5.55264	302.195	2015	3146
	36.9269	4.8692	296.656	2074	3122
	36.9412	2.92123	288.886	2063	3080
	36.9555	-0.4006	285.484	2093	3101
	36.9698	-3.04449	281.88	2034	3127
	36.9841	-1.79629	281.573	2031	3063
	36.9984	-1.78512	278.266	2087	3083
	37.0127	-3.58444	273.516	2048	3088
	37.027	-0.41471	273.611	2042	3077
	37.0413	2.03342	270.366	1984	2911
	37.0556	1.15259	271.476	2048	2969
	37.0699	0.7706	281.215	1983	3109
	37.0842	4.84214	280.932	2057	3047
	37.0985	3.23212	279.157	2065	3023
	37.1128	0.2617	273.804	2014	3050
	37.1271	-1.28644	279.521	1996	3028
	37.1414	-2.42887	285.263	2051	3125
	37.1557	-5.15033	290.803	1996	3078
	37.17	-5.00163	289.533	2034	3128
	37.1843	-2.11817	289.887	2051	3080
	37.1986	-7.65003	293.263	2029	3064
	37.2129	-8.13364	293.698	2059	3128
	37.2272	-7.18911	292.862	2041	3074
	37.2415	-7.69953	289.768	2005	3052
	37.2558	-5.52211	289.77	2007	3128
	37.2701	-10.9476	274.73	2014	3034
	37.2844	-5.65772	264.875	1997	2973
	37.2987	-6.51407	261.865	1995	3041
	37.313	-3.29327	256.724	2015	3110
	37.3273	0.36367	250.2	1985	3094
	37.3416	1.23894	243.903	2027	2934
	37.3559	3.83551	240.665	1961	2963
	37.3702	3.34046	241.152	2050	2930
	37.3845	3.38551	244.316	1991	3016
	37.3988	2.37535	246.382	1967	3002
	37.4131	2.05211	240.447	2097	2966
	37.4274	-1.97818	238.163	2002	2951
	37.4417	-3.48789	237.982	2040	2984
	37.456	0.47697	234.742	2054	3043
	37.4703	-1.13194	230.05	2003	2975
	37.4846	-1.67259	224.466	2110	3107
	37.4989	-0.07703	227.986	1955	3038
	37.5132	-2.36902	223.615	2000	3036
	37.5275	-5.90118	226.145	1980	3028
	37.5418	-7.68311	230.415	1980	3028
	37.5561	-11.6069	236.619	1982	3050
	37.5704	-10.9959	231.082	1902	2954
	37.5847	-12.8134	233.127	2005	2963
	37.599	-10.9145	233.072	1929	2843
	37.6133	-18.6476	230.329	1972	2891
	37.6276	-23.3539	230.997	1976	3015
	37.6419	-22.6322	237.499	2043	2930
	37.6562	-22.4563	233.364	2047	2958
	37.6705	-23.5631	232.676	1926	2988
	37.6848	-21.073	234.485	1999	3016
	37.6991	-20.4194	233.389	1977	3169
	37.7134	-13.6594	233.691	1929	2930
	37.7277	-14.743	233.499	1981	3026
	37.742	-8.84168	238.118	2003	2952
	37.7563	-6.06015	235.922	1990	3005
	37.7706	-5.16052	237.087	2006	2985
	37.7849	-1.33106	242.082	1953	3088
	37.7992	-2.65936	238.387	1918	2956
	37.8135	-0.22337	235.313	1910	2935
	37.8278	-7.1318	231.033	2057	3072
	37.8421	-11.615	226.435	1976	3006
	37.8564	-12.1758	229.564	2009	2820
	37.8707	-11.9823	223.386	1941	2983
	37.885	-6.82368	218.597	2014	2925
	37.8993	-9.15026	210.594	1978	2918
	37.9136	-7.64874	208.368	1978	2890
	37.9279	-10.9822	214.305	1984	2999
	37.9422	-10.8579	203.895	2014	2971
	37.9565	-10.4095	202.204	1910	2871
	37.9708	-8.73096	198.926	1942	3011
	37.9851	-8.07462	194.211	1977	2965
	37.9994	-2.67868	190.462	1911	2922
	38.0137	-3.89877	187.908	1906	3016
	38.028	-8.27642	186.672	1904	3026
	38.0423	-14.2482	190.425	2015	2908
	38.0566	-14.2402	199.853	2015	2908
	38.0709	-19.0953	208.321	1940	2835
	38.0852	-18.2317	204.927	2003	2912
	38.0995	-17.6166	210.308	1927	2882
	38.1138	-13.0963	211.946	1957	2968
	38.1281	-13.9111	207.772	1944	2877
	38.1424	-14.209	208.377	2035	2880
	38.1567	-11.5676	211.54	1913	3005
	38.171	-5.74189	214.641	1941	2937
	38.1853	-7.16433	214.509	1937	2898
	38.1996	-7.83148	217.487	1948	2989
	38.2139	-3.18708	219.76	1859	2976
	38.2282	-1.44014	219.852	1927	3115
	38.2425	-3.18162	222.688	1942	3018
	38.2568	-4.12494	224.615	1948	2896
	38.2711	-3.02225	226.063	1982	2922
	38.2854	1.49898	227.745	2036	2895
	38.2997	0.8477	220.907	1978	2935
	38.314	4.30391	217.67	1917	2896
	38.3283	0.29749	210.467	1901	2906
	38.3426	-1.48778	207.154	1984	3019
	38.3569	1.20527	198.822	1992	2883
	38.3712	8.34456	191.552	1952	2928
	38.3855	9.61592	189.592	1927	2908
	38.3998	10.109	185.375	1975	2849
	38.4141	11.2526	176.959	1993	2907
	38.4284	10.3004	171.057	1922	2879
	38.4427	2.15298	165.422	1899	2865
	38.457	0.85179	169.799	1941	2900
	38.4713	-3.65489	174.899	1896	2960
	38.4856	-6.33226	172.309	1959	2861
	38.4999	-6.97565	170.63	1903	2826
	38.5142	-4.85152	169.326	1934	2892
	38.5285	-1.59452	166.826	1913	2866
	38.5428	-5.93849	166.395	2000	2897
	38.5571	-12.8205	171.611	2000	2897
	38.5714	-12.7135	178.311	1896	2904
	38.5857	-13.1096	177.272	1893	2860
	38.6	-13.7509	182.608	1884	2866
	38.6143	-16.7497	185.28	1909	2843
	38.6286	-12.9846	187.287	1876	2875
	38.6429	-8.43596	190.381	1918	2921
	38.6572	-8.45998	189.687	1967	2932
	38.6715	-9.25718	188.856	1873	2916
	38.6858	-11.9246	187.782	1942	2852
	38.7001	-15.7184	192.324	1908	2901
	38.7144	-15.018	191.302	1898	2917
	38.7287	-19.9264	185.071	1909	2889
	38.743	-25.002	183.608	1833	2971
	38.7573	-28.3952	185.237	1918	2910
	38.7716	-24.6668	182.236	1951	2791
	38.7859	-23.251	182.842	1894	2877
	38.8002	-25.1063	184.323	1928	2923
	38.8145	-26.9279	181.249	1907	2840
	38.8288	-25.0109	173.746	1936	2875
	38.8431	-23.5285	166.325	1845	2814
	38.8574	-23.5263	160.825	1845	2827
	38.8717	-17.3371	158.674	1863	2869
	38.886	-11.1266	163.856	1836	2847
	38.9003	-13.9609	163.975	1908	2882
	38.9146	-8.03032	160.505	1886	2836
	38.9289	-2.83288	159.16	1851	2851
	38.9432	-1.14601	161.489	1911	2914
	38.9575	1.68122	164.489	1960	2882
	38.9718	0.84661	167.354	1922	2777
	38.9861	2.99399	172.315	1878	2891
	39.0004	8.9995	171.167	1963	2817
	39.0147	10.345	171.19	1961	2793
	39.029	14.5605	174.6	1976	2827
	39.0433	16.6969	175.672	1895	2924
	39.0576	19.5004	178.926	1928	2909
	39.0719	19.0731	182.109	1928	2909
	39.0862	18.6103	181.439	1831	2905
	39.1005	16.7909	177.038	1875	2772
	39.1148	12.639	177.755	1980	2861
	39.1291	10.0152	177.126	1878	2877
	39.1434	1.83662	177.133	1854	2891
	39.1577	-0.29069	176.864	1910	2846
	39.172	-8.39015	178.523	1899	2804
	39.1863	-12.9669	182.136	1885	2909
	39.2006	-11.6303	180.298	1896	2835
	39.2149	-12.9894	185.034	1851	2831
	39.2292	-10.2217	187.476	1887	2885
	39.2435	-9.35946	190.286	1858	2883
	39.2578	-8.77945	196.348	1877	2860
	39.2721	-10.2797	199.468	1898	2849
	39.2864	-8.84974	202.215	1868	2770
	39.3007	-7.39418	203.761	1839	2833
	39.315	-8.56563	208.413	1856	2962
	39.3293	-9.19225	205.697	1848	2850
	39.3436	-5.24133	207.602	1869	2923
	39.3579	-1.80788	204.863	1969	2876
	39.3722	-0.55316	204.199	1796	2899
	39.3865	0.86472	208.678	1969	2948
	39.4008	5.3166	207.277	1983	2907
	39.4151	4.93974	212.248	1842	2917
	39.4294	5.16717	211.559	1836	2897
	39.4437	2.80659	211.588	1824	2869
	39.458	2.51576	207.707	1870	2805
	39.4723	3.93219	205.926	1919	2717
	39.4866	1.62528	203.053	1905	2849
	39.5009	1.63974	198.047	1890	2853
	39.5152	1.75624	186.568	1908	2895
	39.5295	0.04333	181.613	1864	2843
	39.5438	-0.38684	179.975	1883	2848
	39.5581	-4.67352	174.331	1912	2817
	39.5724	-9.10289	175.103	1832	2934
	39.5867	-6.39766	175.672	1832	2934
	39.601	-10.2863	176.679	1877	2782
	39.6153	-5.75269	182.618	1799	2829
	39.6296	-0.66846	185.106	1877	2782
	39.6439	1.82523	193.403	1882	2806
	39.6582	2.3004	194.845	1894	2753
	39.6725	0.50943	198.343	1891	2873
	39.6868	-3.38439	194.651	1819	2836
	39.7011	-3.04806	195.02	1908	2834
	39.7154	-2.1604	196.269	1893	2865
	39.7297	-1.72143	198.86	1864	2915
	39.744	-0.91376	205.934	1861	2830
	39.7583	-3.43656	210.265	1833	2906
	39.7726	-2.79342	211.408	1892	2907
	39.7869	-1.45395	201.379	1919	2866
	39.8012	-2.62717	206.932	1895	2834
	39.8155	-5.49763	213.468	1859	2854
	39.8298	-6.21438	216.594	1854	2818
	39.8441	-9.97604	219.452	1888	2870
	39.8584	-8.88887	222.567	1805	2772
	39.8727	-7.65861	224.388	1810	2911
	39.887	-4.25735	215.939	1813	2867
	39.9013	-4.60744	219.143	1889	2971
	39.9156	-9.09181	218.078	1861	2779
	39.9299	-5.06279	213.189	1845	2860
	39.9442	-4.92768	211.638	1842	2834
	39.9585	-5.68822	209.566	1859	2776
	39.9728	-3.16896	201.357	1895	2761
	39.9871	-2.16926	197.705	1856	2812
	40.0014	-0.5429	193.126	1884	3030
	40.0157	4.24373	190.784	1862	2867
	40.03	5.41412	182.792	1891	2882
	40.0443	9.00468	179.799	1898	2801
	40.0586	14.5663	170.728	1881	2829
	40.0729	19.6331	170.559	1849	2743
	40.0872	18.2837	166.964	1849	2743
	40.1015	16.7379	166.299	1812	2866
	40.1158	11.7305	163.129	1891	2718
	40.1301	13.0658	168.487	1913	2734
	40.1444	11.6319	167.111	1828	2782
	40.1587	9.21089	165.451	1905	2720
	40.173	8.18106	164.047	1913	2770
	40.1873	6.46056	163.464	1846	2812
	40.2016	7.37876	155.025	1835	2800
	40.2159	4.42912	154.685	1877	2845
	40.2302	2.29534	166.706	1852	2774
	40.2445	1.07722	167.961	1924	2867
	40.2588	1.60296	175.148	1850	2795
	40.2731	4.25125	184.22	1788	2897
	40.2874	6.12738	192.756	1816	2779
	40.3017	4.94627	189.904	1852	2731
	40.316	7.23488	188.776	1839	2801
	40.3303	5.29465	195.943	1899	2833
	40.3446	5.71754	194.917	1843	2797
	40.3589	10.9719	190.657	1874	2754
	40.3732	13.5307	192.822	1879	2842
	40.3875	19.0506	190.869	1839	2834
	40.4018	24.4203	192.697	1861	2755
	40.4161	29.3146	193.421	1843	2895
	40.4304	25.144	193.379	1888	2782
	40.4447	30.158	195.23	1913	2773
	40.459	29.295	193.074	1886	2887
	40.4733	28.2181	196.066	1890	2821
	40.4876	25.1664	187.497	1867	2703
	40.5019	22.9137	191.174	1876	2721
	40.5162	20.5344	187.599	1917	2866
	40.5305	20.1084	181.905	1845	2830
	40.5448	21.4421	185.183	1882	2788
	40.5591	24.1481	182.93	1917	2806
	40.5734	21.1667	180.355	1856	2878
	40.5877	20.3101	179.581	1817	2789
	40.602	19.3262	187.149	1817	2789
	40.6163	15.0613	191.526	1829	2726
	40.6306	13.492	193.82	1755	2767
	40.6449	7.53112	197.364	1916	2758
	40.6592	6.76027	193.843	1761	2756
	40.6735	5.97273	197.188	1840	2756
	40.6878	3.36579	202.28	1936	2733
	40.7021	3.69111	205.834	1937	2919
	40.7164	1.97435	208.785	1857	2806
	40.7307	2.62144	210.575	1868	2862
	40.745	5.45732	214.61	1853	2864
	40.7593	-1.53864	217.242	1783	2738
	40.7736	0.40221	221.847	1793	2893
	40.7879	3.23132	221.505	1844	2897
	40.8022	2.86333	223.524	1823	2825
	40.8165	-1.74937	221.005	1826	2729
	40.8308	0.63409	220.263	1848	2781
	40.8451	0.48929	218.31	1803	2726
	40.8594	-7.13787	218.257	1868	2842
	40.8737	-5.70405	214.681	1804	2910
	40.888	-13.1438	208.328	1834	2762
	40.9023	-15.9108	201.187	1859	2849
	40.9166	-5.87949	192.789	1811	2845
	40.9309	2.76597	192.924	1832	2719
	40.9452	12.5689	192.193	1790	2701
	40.9595	16.5981	188.833	1786	2776
	40.9738	24.2734	185.508	1936	2776
	40.9881	28.1995	178.386	1807	2673
	41.0024	25.3685	174.253	1838	2769
	41.0167	26.3183	175.597	1863	2806
	41.031	30.5565	180.173	1930	2832
	41.0453	30.855	177.303	1785	2802
	41.0596	37.3085	179.977	1834	2746
	41.0739	38.4828	177.751	1908	2712
	41.0882	38.0018	183.488	1900	2745
	41.1025	37.7099	188.853	1951	2779
	41.1168	37.5023	191.822	1951	2779
	41.1311	37.5298	197.395	1804	2758
	41.1454	32.8944	204.196	1855	2770
	41.1597	31.0437	210.883	1754	2677
	41.174	23.8904	215.01	1881	2785
	41.1883	17.0057	218.707	1795	2818
	41.2026	15.828	220.359	1776	2782
	41.2169	12.415	214.084	1907	2906
	41.2312	8.26971	215.302	1889	2867
	41.2455	6.39399	219.695	1795	2765
	41.2598	9.76845	223.288	1867	2825
	41.2741	5.84076	225.298	1747	2757
	41.2884	1.4124	227.474	1778	2790
	41.3027	-0.38191	226.169	1868	2736
	41.317	-0.94658	222.589	1794	2845
	41.3313	3.06657	218.737	1800	2774
	41.3456	6.13615	215.225	1810	2822
	41.3599	-0.09542	210.513	1853	2830
	41.3742	4.70213	208.45	1807	2704
	41.3885	3.39624	202.164	1862	2691
	41.4028	2.38603	197.491	1837	2743
	41.4171	-1.19835	195.084	1880	2780
	41.4314	-1.53964	192.504	1806	2832
	41.4457	4.03625	197.537	1839	2760
	41.46	13.2565	203.047	1815	2721
	41.4743	14.8954	205.682	1778	2765
	41.4886	20.6022	208.983	1769	2779
	41.5029	17.9021	205.878	1804	2709
	41.5172	17.4944	206.348	1830	2711
	41.5315	24.1287	205.967	1817	2764
	41.5458	24.606	208.834	1798	2802
	41.5601	24.9211	204.916	1859	2805
	41.5744	24.8067	211.067	1946	2817
	41.5887	27.4547	216.716	1785	2776
	41.603	26.7218	218.996	1791	2746
	41.6173	29.9354	217.414	1919	2803
	41.6316	28.5554	222.225	1919	2803
	41.6459	32.9973	226.053	1834	2780
	41.6602	31.5953	230.348	1850	2766
	41.6745	38.5922	228.176	1773	2746
	41.6888	38.3072	227.941	1831	2701
	41.7031	34.0208	228.291	1820	2739
	41.7174	27.823	230.169	1872	2812
	41.7317	24.2428	227.613	1843	2782
	41.746	23.5738	223.837	1779	2741
	41.7603	20.2001	223.877	1822	2789
	41.7746	15.4738	227.056	1817	2894
	41.7889	12.302	228.106	1824	2763
	41.8032	15.0829	231.203	1805	2804
	41.8175	9.21945	230.882	1823	2749
	41.8318	5.39945	229.705	1791	2792
	41.8461	6.47256	230.52	1867	2684
	41.8604	9.32927	228.873	1802	2715
	41.8747	8.28337	235.381	1853	2759
	41.889	5.9075	240.773	1695	2839
	41.9033	1.8358	238.942	1796	2761
	41.9176	2.22816	240.333	1829	2785
	41.9319	4.58027	237.864	1847	2770
	41.9462	8.76897	238.924	1817	2784
	41.9605	8.89487	240.043	1769	2796
	41.9748	6.99842	234.885	1797	2759
	41.9891	10.4555	232.589	1790	2724
	42.0034	10.3266	234.826	1813	2772
	42.0177	9.01905	234.013	1798	2751
	42.032	8.47138	237.586	1827	2788
	42.0463	9.20179	238.494	1775	2776
	42.0606	8.64026	234.689	1805	2798
	42.0749	13.8841	228.153	1797	2880
	42.0892	16.3411	222.871	1810	2701
	42.1035	22.8848	219.49	1873	2685
	42.1178	15.9804	227.285	1846	2800
	42.1321	18.7709	224.724	1814	2661
	42.1464	17.4416	226.841	1758	2740
	42.1607	18.6694	232.25	1768	2732
	42.175	20.114	233.217	1836	2693
	42.1893	15.4801	235.215	1821	2769
	42.2036	15.2542	233.698	1743	2758
	42.2179	17.6082	232.233	1805	2800
	42.2322	19.021	233.822	1847	2759
	42.2465	16.3128	235.738	1824	2709
	42.2608	13.0382	240.668	1823	2697
	42.2751	10.7465	246.167	1822	2846
	42.2894	9.30174	249.604	1784	2810
	42.3037	8.60844	258.454	1777	2811
	42.318	8.1717	260.034	1736	2824
	42.3323	6.60562	260.27	1840	2681
	42.3466	5.19445	269.546	1714	2824
	42.3609	3.38548	267.831	1823	2765
	42.3752	0.32703	267.833	1803	2673
	42.3895	-3.25715	267.969	1774	2771
	42.4038	-4.87056	272.203	1852	2776
	42.4181	-9.53736	277.975	1789	2831
	42.4324	-16.8503	281.995	1709	2807
	42.4467	-14.8289	285.086	1725	2800
	42.461	-11.5643	284.674	1783	2779
	42.4753	-8.61066	281.863	1832	2756
	42.4896	-6.72169	277.681	1761	2731
	42.5039	-5.52086	282.654	1760	2804
	42.5182	-3.78418	281.113	1721	2814
	42.5325	-5.50377	278.942	1707	2809
	42.5468	-7.57182	284.392	1798	2812
	42.5611	-7.15186	278.921	1794	2735
	42.5754	-7.42397	285.444	1786	2811
	42.5897	-6.27532	290.627	1751	2851
	42.604	-7.34246	290.009	1755	2852
	42.6183	-8.93959	291.122	1784	2708
	42.6326	-2.56442	289.154	1859	2715
	42.6469	0.76129	295.48	1859	2715
	42.6612	-1.82794	296.968	1728	2765
	42.6755	-3.15811	297.541	1742	2799
	42.6898	-4.42072	300.42	1728	2790
	42.7041	-3.05374	299.355	1751	2784
	42.7184	-4.30453	297.749	1775	2735
	42.7327	-4.933	301.373	1728	2853
	42.747	-10.8283	307.582	1790	2909
	42.7613	-12.5532	310.837	1750	2800
	42.7756	-13.5375	318.741	1810	2891
	42.7899	-14.5526	320.213	1693	2794
	42.8042	-14.7728	328.57	1757	2761
	42.8185	-19.3654	340.152	1799	2756
	42.8328	-17.926	354.517	1796	2791
	42.8471	-19.8611	360.6	1721	2865
	42.8614	-13.3172	365.014	1724	2759
	42.8757	-5.59108	367.12	1752	2846
	42.89	-2.74539	371.629	1717	2884
	42.9043	-4.68017	382.485	1762	2834
	42.9186	-7.72193	389.088	1772	2905
	42.9329	-9.6388	389.873	1768	2905
	42.9472	-9.30429	390.024	1753	2886
	42.9615	-7.43362	407.013	1823	2863
	42.9758	-0.3333	424.426	1707	2948
	42.9901	4.08717	437.154	1770	2886
	43.0044	8.07089	458.629	1780	2959
	43.0187	3.15725	468.235	1767	2912
	43.033	4.58358	479.754	1835	2913
	43.0473	9.4405	480.303	1714	2885
	43.0616	17.8745	485.714	1813	2915
	43.0759	17.4304	493.88	1735	2944
	43.0902	15.1896	494.037	1733	2987
	43.1045	14.2396	497.64	1700	2994
	43.1188	9.41341	499.855	1803	2899
	43.1331	8.74833	494.296	1821	2977
	43.1474	8.14463	493.371	1835	3119
	43.1617	8.61637	488.444	1835	3119
	43.176	11.7643	487.927	1762	2896
	43.1903	10.7409	479.543	1703	2946
	43.2046	4.42829	476.165	1699	2932
	43.2189	3.32706	466.66	1763	2817
	43.2332	3.53841	469.289	1837	2937
	43.2475	1.02583	464.271	1770	2815
	43.2618	1.19369	454.129	1742	2985
	43.2761	1.87485	441.759	1655	2882
	43.2904	1.76939	429.35	1741	2856
	43.3047	0.26833	423.609	1766	2862
	43.319	-0.45116	419.063	1760	2815
	43.3333	-5.79517	412.338	1801	2834
	43.3476	-5.78294	407.453	1757	2910
	43.3619	-7.60152	396.421	1765	2859
	43.3762	-2.8163	400.506	1736	2929
	43.3905	1.93727	409.297	1641	2794
	43.4048	0.56605	408.519	1791	2896
	43.4191	2.39171	407.288	1796	2863
	43.4334	2.50649	402.862	1748	2920
	43.4477	4.17542	393.2	1728	2716
	43.462	4.06226	389.865	1772	2784
	43.4763	2.09736	383.325	1808	2868
	43.4906	1.3086	381.505	1676	2875
	43.5049	-2.70929	381.399	1784	2901
	43.5192	-6.77189	379.982	1742	2784
	43.5335	-9.75611	377.981	1706	2790
	43.5478	-8.59239	374.425	1745	2852
	43.5621	-4.10295	370.499	1730	2705
	43.5764	-2.6748	363.723	1808	2904
	43.5907	-1.09355	359.132	1712	2781
	43.605	-4.34584	355.975	1730	2731
	43.6193	-8.50379	351.996	1805	2711
	43.6336	-9.27546	348.28	1672	2758
	43.6479	-8.88088	348.117	1662	2825
	43.6622	-9.19911	354.559	1662	2825
	43.6765	-8.91869	348.48	1784	2824
	43.6908	-6.87399	344.044	1789	2769
	43.7051	-2.28343	339.455	1750	2858
	43.7194	-1.80351	332.69	1711	2745
	43.7337	0.57732	334.519	1784	2733
	43.748	5.37791	333.794	1805	2736
	43.7623	7.75854	332.279	1725	2696
	43.7766	10.7846	335.443	1698	2688
	43.7909	13.085	325.999	1717	2827
	43.8052	22.6011	329.518	1721	2752
	43.8195	26.8324	324.504	1801	2817
	43.8338	32.4453	320.07	1712	2708
	43.8481	38.6562	311.367	1785	2809
	43.8624	39.4644	302.388	1797	2723
	43.8767	35.1064	295.76	1788	2645
	43.891	29.1262	293.577	1763	2671
	43.9053	29.3847	289.358	1780	2661
	43.9196	29.7721	282.446	1790	2742
	43.9339	28.5926	283.91	1748	2832
	43.9482	22.7511	286.843	1823	2724
	43.9625	20.7191	287.554	1747	2663
	43.9768	22.0691	283.18	1752	2664
	43.9911	21.3717	276.886	1773	2615
	44.0054	16.1331	270.506	1775	2709
	44.0197	11.2246	268.658	1706	2638
	44.034	3.47554	264.896	1707	2701
	44.0483	3.2376	264.321	1667	2622
	44.0626	-2.11339	261.905	1718	2656
	44.0769	-2.73448	262.129	1678	2692
	44.0912	-5.69383	258.712	1736	2725
	44.1055	-7.22502	254.937	1738	2655
	44.1198	-6.11733	255.982	1716	2719
	44.1341	-4.58228	253.806	1721	2751
	44.1484	-1.30086	250.305	1712	2704
	44.1627	-2.50108	256.228	1761	2566
	44.177	1.05672	260.665	1761	2566
	44.1913	2.63524	265.297	1728	2656
	44.2056	2.21022	267.15	1685	2647
	44.2199	2.46465	265.693	1730	2620
	44.2342	5.85397	270.738	1726	2672
	44.2485	7.9192	274.097	1784	2662
	44.2628	7.42441	280.258	1717	2691
	44.2771	6.02013	276.599	1731	2641
	44.2914	4.06846	277.849	1700	2713
	44.3057	6.54202	277.923	1775	2748
	44.32	10.5569	278.714	1763	2694
	44.3343	11.4412	274.282	1692	2606
	44.3486	9.32897	276.617	1698	2642
	44.3629	8.80505	281.266	1673	2768
	44.3772	9.17799	290.946	1725	2723
	44.3915	10.9739	281.113	1718	2690
	44.4058	11.3234	277.066	1695	2628
	44.4201	10.2206	281.883	1748	2678
	44.4344	7.97545	280.553	1780	2691
	44.4487	7.3304	276.255	1746	2647
	44.463	8.41251	279.086	1711	2595
	44.4773	12.2187	280.241	1763	2573
	44.4916	9.4204	280.57	1737	2681
	44.5059	9.80022	280.831	1801	2596
	44.5202	11.2874	281.523	1660	2644
	44.5345	11.9581	281.482	1656	2675
	44.5488	17.2928	280.531	1711	2734
	44.5631	15.41	273.893	1752	2680
	44.5774	12.7846	269.819	1725	2695
	44.5917	10.9938	271.929	1687	2554
	44.606	10.3005	271.272	1699	2817
	44.6203	12.5069	273.251	1738	2696
	44.6346	6.66433	271.113	1747	2575
	44.6489	1.64239	271.235	1725	2673
	44.6632	0.46412	276.56	1732	2702
	44.6775	-2.10126	275.876	1688	2593
	44.6918	-5.41393	279.341	1688	2593
	44.7061	-5.93167	276.228	1767	2624
	44.7204	-4.7904	272.282	1723	2552
	44.7347	-0.18002	270.645	1656	2592
	44.749	-2.03279	268.447	1746	2655
	44.7633	-4.35385	268.121	1646	2639
	44.7776	-1.82892	276.3	1714	2667
	44.7919	-0.64255	274.999	1729	2641
	44.8062	0.16461	279.757	1670	2655
	44.8205	-2.52595	276.015	1679	2707
	44.8348	-2.2065	281.585	1587	2647
	44.8491	-1.91678	286.731	1705	2677
	44.8634	-2.01325	286.514	1748	2693
	44.8777	2.73961	289.087	1725	2611
	44.892	8.70007	289.715	1743	2699
	44.9063	10.8511	288.057	1738	2544
	44.9206	15.8086	284.209	1751	2614
	44.9349	20.5922	286.504	1709	2741
	44.9492	26.2685	284.744	1722	2613
	44.9635	26.7498	281.686	1725	2657
	44.9778	29.114	283.594	1717	2653
	44.9921	26.3654	284.28	1655	2537
	45.0064	30.4771	287.527	1723	2686
	45.0207	28.5049	288.16	1716	2588
	45.035	28.2693	292.188	1757	2600
	45.0493	26.0098	295.134	1708	2686
	45.0636	17.1785	293.723	1756	2615
	45.0779	14.0859	291.441	1804	2593
	45.0922	10.2138	290.698	1702	2620
	45.1065	5.53922	290.191	1682	2716
	45.1208	2.99104	290.234	1710	2677
	45.1351	0.30452	286.807	1631	2728
	45.1494	-2.62641	283.387	1705	2635
	45.1637	-9.52013	288.577	1643	2624
	45.178	-14.2244	285.377	1659	2667
	45.1923	-12.4971	281.962	1700	2619
	45.2066	-13.9558	282.927	1700	2619
	45.2209	-20.3548	272.628	1601	2582
	45.2352	-23.2951	274.227	1735	2595
	45.2495	-25.636	271.285	1633	2513
	45.2638	-27.2056	268.383	1656	2570
	45.2781	-27.8556	272.865	1663	2597
	45.2924	-29.5584	269.922	1626	2652
	45.3067	-24.9484	268.611	1677	2662
	45.321	-26.4528	267.52	1675	2579
	45.3353	-26.4892	272.305	1650	2661
	45.3496	-27.6107	274.875	1648	2571
	45.3639	-31.4373	278.193	1673	2613
	45.3782	-29.2091	276.608	1729	2567
	45.3925	-31.836	278.905	1716	2618
	45.4068	-29.678	287.959	1586	2678
	45.4211	-26.6997	290.589	1630	2599
	45.4354	-26.0959	289.721	1658	2716
	45.4497	-29.8875	289.907	1648	2631
	45.464	-29.2608	284.585	1628	2631
	45.4783	-29.3771	279.336	1662	2633
	45.4926	-31.602	278.049	1599	2563
	45.5069	-27.1118	275.535	1678	2646
	45.5212	-26.8246	277.532	1628	2580
	45.5355	-25.0002	274.955	1677	2583
	45.5498	-25.3606	269.284	1635	2556
	45.5641	-27.7541	268.487	1699	2570
	45.5784	-28.609	265.216	1690	2629
	45.5927	-27.6942	261.142	1644	2671
	45.607	-24.4907	256.309	1688	2592
	45.6213	-19.2522	245.074	1597	2484
	45.6356	-20.1532	246.608	1610	2551
	45.6499	-20.2231	246.801	1667	2622
	45.6642	-21.2787	251.71	1659	2558
	45.6785	-15.7884	249.641	1716	2685
	45.6928	-20.6687	254.904	1646	2596
	45.7071	-22.8605	266.391	1716	2537
	45.7214	-23.4244	268.661	1583	2563
	45.7357	-23.3287	271.514	1609	2509
	45.75	-28.6552	271.005	1613	2618
	45.7643	-31.0358	273.496	1657	2609
	45.7786	-35.1525	275.383	1682	2598
	45.7929	-32.1525	272.306	1651	2557
	45.8072	-31.8509	273.851	1639	2608
	45.8215	-32.3393	277.705	1663	2572
	45.8358	-29.0653	287.458	1630	2776
	45.8501	-36.5566	289.267	1619	2619
	45.8644	-44.4371	290.304	1624	2578
	45.8787	-48.4755	292.599	1670	2615
	45.893	-48.4303	289.737	1508	2719
	45.9073	-47.3396	294.047	1682	2597
	45.9216	-43.4575	291.722	1670	2459
	45.9359	-38.5795	290.396	1558	2550
	45.9502	-38.919	287.167	1600	2622
	45.9645	-37.8645	276.974	1660	2644
	45.9788	-38.2202	279.417	1656	2588
	45.9931	-34.0689	279.859	1658	2558
	46.0074	-28.8536	278.971	1575	2669
	46.0217	-24.3246	270.712	1626	2654
	46.036	-21.8514	268.458	1597	2688
	46.0503	-22.818	265.436	1554	2496
	46.0646	-19.4755	273.382	1682	2500
	46.0789	-20.4241	273.399	1713	2531
	46.0932	-21.6307	270.109	1716	2556
	46.1075	-19.3193	270	1645	2589
	46.1218	-27.6433	276.495	1708	2573
	46.1361	-23.9736	272.579	1599	2640
	46.1504	-21.6047	260.554	1660	2553
	46.1647	-23.5473	252.273	1643	2598
	46.179	-23.4867	250.008	1626	2682
	46.1933	-20.4643	251.148	1650	2521
	46.2076	-19.2567	251.503	1595	2536
	46.2219	-14.577	252.298	1595	2536
	46.2362	-13.6217	248.967	1572	2639
	46.2505	-12.4717	251.865	1590	2565
	46.2648	-13.3363	255.595	1695	2528
	46.2791	-18.3591	254.983	1581	2510
	46.2934	-14.9162	252.51	1652	2531
	46.3077	-7.61532	248.439	1669	2550
	46.322	-2.30856	243.284	1658	2511
	46.3363	-0.88604	245.455	1718	2483
	46.3506	2.30796	243.235	1647	2592
	46.3649	4.04319	245.061	1683	2618
	46.3792	1.10957	244.995	1663	2625
	46.3935	0.59602	250.801	1649	2586
	46.4078	-0.61275	257.421	1646	2555
	46.4221	0.68601	258.579	1693	2517
	46.4364	1.20613	264.645	1635	2451
	46.4507	0.43037	266.087	1614	2657
	46.465	-2.88994	270.73	1642	2558
	46.4793	-8.19852	275.022	1643	2617
	46.4936	-5.33064	281.788	1665	2527
	46.5079	-7.45032	278.256	1605	2539
	46.5222	-7.64655	276.566	1551	2587
	46.5365	-6.8356	279.74	1596	2643
	46.5508	-9.19707	284.132	1606	2534
	46.5651	-12.1668	282.744	1641	2615
	46.5794	-15.6458	287.875	1556	2629
	46.5937	-14.8858	291.209	1711	2606
	46.608	-15.9153	295.254	1667	2533
	46.6223	-16.5309	298.542	1675	2628
	46.6366	-21.336	299.785	1657	2607
	46.6509	-24.1691	296.423	1612	2505
	46.6652	-21.5985	288.107	1617	2582
	46.6795	-21.3145	295.847	1622	2639
	46.6938	-17.6046	293.571	1662	2599
	46.7081	-12.968	299.869	1595	2497
	46.7224	-7.35213	301.331	1563	2680
	46.7367	-4.33539	302.403	1563	2680
	46.751	-4.40138	303.389	1540	2608
	46.7653	-6.70915	305.179	1581	2523
	46.7796	-8.46175	303.047	1671	2576
	46.7939	-6.21922	301.191	1636	2526
	46.8082	-8.20016	304.632	1593	2588
	46.8225	-7.17827	306.347	1619	2597
	46.8368	-4.62488	303.199	1603	2585
	46.8511	-1.34937	309.774	1704	2596
	46.8654	0.63187	313.228	1760	2651
	46.8797	2.17575	310.873	1625	2679
	46.894	2.22858	305.915	1655	2551
	46.9083	1.26392	305.154	1616	2669
	46.9226	1.33435	304.916	1597	2557
	46.9369	2.7941	294.874	1600	2547
	46.9512	0.33111	294.285	1588	2531
	46.9655	-1.56924	292.329	1569	2556
	46.9798	-2.96326	288.072	1638	2599
	46.9941	-4.94127	280.845	1633	2568
	47.0084	-5.87378	278.579	1580	2643
	47.0227	-7.6638	273.122	1556	2562
	47.037	-9.263	266.749	1646	2577
	47.0513	-11.8226	264.395	1592	2597
	47.0656	-13.5678	261.645	1594	2472
	47.0799	-8.7893	261.328	1615	2492
	47.0942	-1.01597	262.142	1580	2468
	47.1085	1.82804	263.593	1610	2566
	47.1228	5.34109	265.52	1642	2538
	47.1371	3.41131	275.433	1686	2479
	47.1514	-0.3507	273.523	1605	2551
	47.1657	-1.4357	272.93	1645	2535
	47.18	-3.1884	271.814	1621	2597
	47.1943	-2.03789	270.302	1556	2608
	47.2086	2.72382	266.41	1572	2594
	47.2229	2.48117	265.592	1638	2538
	47.2372	-1.03602	270.753	1638	2538
	47.2515	-5.35704	273.677	1588	2618
	47.2658	-3.19449	278.904	1626	2558
	47.2801	-7.67578	282.334	1587	2558
	47.2944	-11.0067	283.673	1550	2517
	47.3087	-13.3953	282.68	1565	2559
	47.323	-12.6367	282.92	1541	2615
	47.3373	-15.5931	283.701	1550	2493
	47.3516	-15.4962	284.991	1630	2434
	47.3659	-11.8894	283.154	1665	2568
	47.3802	-10.4718	282.856	1625	2531
	47.3945	-6.17555	276.281	1631	2513
	47.4088	-1.36885	274.663	1537	2536
	47.4231	-4.24847	276.549	1505	2651
	47.4374	-5.5705	281.343	1598	2590
	47.4517	-1.42109	274.138	1617	2569
	47.466	2.16223	272.442	1602	2555
	47.4803	3.49487	274.382	1551	2527
	47.4946	4.11692	274.212	1638	2602
	47.5089	4.63391	276.332	1624	2520
	47.5232	1.34424	272.044	1636	2564
	47.5375	-1.34072	269.884	1529	2483
	47.5518	-3.96278	276.832	1626	2547
	47.5661	-5.57957	271.813	1609	2500
	47.5804	-3.48922	262.331	1604	2471
	47.5947	-1.08418	259.233	1582	2476
	47.609	0.49055	254.444	1565	2581
	47.6233	2.26499	249.855	1528	2553
	47.6376	-5.3865	242.767	1613	2504
	47.6519	-13.6558	240.142	1591	2423
	47.6662	-14.2995	239.75	1540	2615
	47.6805	-13.2136	239.614	1553	2508
	47.6948	-13.5554	242.739	1545	2517
	47.7091	-13.5126	238.818	1600	2509
	47.7234	-13.731	241.061	1570	2452
	47.7377	-14.3004	241.271	1607	2531
	47.752	-13.1974	244.481	1607	2531
	47.7663	-15.9044	244.466	1571	2397
	47.7806	-12.9358	249.449	1534	2506
	47.7949	-10.5831	249.024	1519	2514
	47.8092	-10.7334	249.381	1552	2503
	47.8235	-7.3249	251.965	1538	2501
	47.8378	-5.75705	256.618	1544	2465
	47.8521	-7.01042	259.458	1653	2532
	47.8664	-2.04384	261.059	1636	2591
	47.8807	3.81595	258.381	1569	2529
	47.895	3.72782	265.239	1554	2525
	47.9093	2.80078	266.24	1572	2449
	47.9236	3.38208	273.412	1498	2573
	47.9379	7.95003	277.077	1584	2553
	47.9522	9.53588	273.917	1600	2538
	47.9665	11.024	272.825	1604	2537
	47.9808	9.58583	276.988	1584	2532
	47.9951	12.0764	274.555	1565	2493
	48.0094	11.1457	276.761	1573	2565
	48.0237	4.9219	278.572	1641	2519
	48.038	3.96664	274.774	1561	2455
	48.0523	1.44055	271.157	1581	2511
	48.0666	-2.80463	267.393	1598	2541
	48.0809	-1.16761	272.792	1554	2529
	48.0952	0.80969	278.666	1509	2523
	48.1095	0.61062	279.039	1567	2522
	48.1238	-1.25939	272.272	1591	2558
	48.1381	-3.75366	264.32	1542	2433
	48.1524	-5.54598	263.184	1498	2478
	48.1667	-8.45381	264.556	1513	2551
	48.181	-8.69592	261.166	1546	2599
	48.1953	-8.10085	253.318	1625	2507
	48.2096	-9.63632	253.193	1517	2484
	48.2239	-11.1246	246.299	1533	2461
	48.2382	-13.7309	239.151	1617	2455
	48.2525	-11.4891	233.07	1534	2552
	48.2668	-8.55659	220.566	1534	2552
	48.2811	-5.61058	221.493	1560	2511
	48.2954	-3.8938	218.833	1555	2355
	48.3097	-4.1405	221.523	1553	2370
	48.324	-1.92978	221.809	1538	2397
	48.3383	0.01125	219.727	1552	2534
	48.3526	4.60411	227.602	1586	2477
	48.3669	5.75051	225.872	1480	2450
	48.3812	2.72221	228.483	1571	2369
	48.3955	3.37934	236.26	1541	2438
	48.4098	2.83615	246.156	1535	2542
	48.4241	9.44399	250.161	1569	2383
	48.4384	10.8258	253.81	1557	2471
	48.4527	9.41784	253.374	1599	2573
	48.467	10.6353	253.472	1597	2546
	48.4813	9.99944	258.394	1518	2648
	48.4956	8.60788	264.065	1534	2442
	48.5099	7.91417	267.974	1591	2559
	48.5242	7.05261	262.034	1610	2456
	48.5385	10.5362	260.795	1509	2508
[truncated: 2,900 more rows]

## Sheet: Extended Data Figure 1c
Extended Data Figure 1c
	Applied field (KOe)	Moment (emu/g)
	19.696	32.1114
	19.6793	32.114
	19.6596	32.117
	19.6394	32.1201
	19.6193	32.1232
	19.5355	32.1356
	19.1137	32.1915
	18.5765	32.2473
	18.0487	32.2861
	17.5325	32.3086
	17.0287	32.3158
	16.518	32.3072
	15.9931	32.2808
	15.4828	32.239
	14.9752	32.2048
	14.4682	32.1623
	13.9628	32.1117
	13.4576	32.0525
	12.9519	31.9855
	12.4474	31.9119
	11.9439	31.8325
	11.4589	31.7503
	10.9409	31.6577
	10.4315	31.5627
	9.92832	31.4661
	9.42427	31.366
	8.92009	31.2629
	8.41568	31.1566
	7.91393	31.0447
	7.40918	30.9273
	6.90524	30.8015
	6.40221	30.6684
	5.90793	30.5263
	5.41418	30.3677
	4.98412	30.2191
	4.78011	30.1426
	4.58007	30.0646
	4.37983	29.9803
	4.18029	29.8945
	3.97991	29.8041
	3.78051	29.7067
	3.57986	29.6047
	3.38049	29.4938
	3.18795	29.375
	2.98135	29.2349
	2.77987	29.0837
	2.58049	28.9159
	2.38032	28.7218
	2.17941	28.4819
	2.01615	28.2457
	1.92261	28.0875
	1.8219	27.898
	1.7222	27.6872
	1.62221	27.4517
	1.52314	27.1949
	1.42727	26.9227
	1.32221	26.6029
	1.22222	26.2693
	1.12231	25.8931
	1.0508	25.5955
	1.00341	25.38
	0.95344	25.1349
	0.90347	24.8657
	0.85347	24.567
	0.80361	24.2382
	0.75506	23.8833
	0.70447	23.4783
	0.65346	23.0367
	0.60349	22.5549
	0.55357	22.0158
	0.50362	21.4046
	0.45348	20.7078
	0.40364	19.9254
	0.35349	19.0123
	0.30978	18.0684
	0.29882	17.8071
	0.28934	17.5765
	0.27885	17.3079
	0.26891	17.0462
	0.25896	16.7757
	0.2489	16.4884
	0.23893	16.1942
	0.22882	15.8837
	0.21896	15.5653
	0.20897	15.2335
	0.19886	14.8804
	0.18898	14.5168
	0.17924	14.14
	0.16925	13.7333
	0.15899	13.2918
	0.14895	12.8356
	0.13898	12.3557
	0.12898	11.8442
	0.11899	12.0636
	0.10885	11.5918
	0.09895	11.0277
	0.08897	10.4237
	0.07897	9.815
	0.06917	9.1589
	0.05906	8.4383
	0.04888	7.6201
	0.03909	6.7527
	0.02896	5.829
	0.01892	4.7946
	0.00903	3.6374
	-0.00112	2.3472
	-0.01106	0.9219
	-0.02108	-0.5672
	-0.03107	-1.9918
	-0.04095	-3.3272
	-0.05065	-4.5652
	-0.06111	-5.7064
	-0.07105	-6.7322
	-0.08104	-7.6193
	-0.09104	-8.4388
	-0.10102	-9.2425
	-0.11111	-9.915
	-0.12106	-11.423
	-0.131	-11.9559
	-0.14108	-12.4613
	-0.1505	-12.9053
	-0.16097	-13.3692
	-0.17108	-13.7924
	-0.18107	-14.1892
	-0.19108	-14.5681
	-0.20101	-14.9269
	-0.21109	-15.2751
	-0.22103	-15.6043
	-0.23113	-15.9238
	-0.24105	-16.2244
	-0.25105	-16.5118
	-0.26091	-16.7885
	-0.27071	-17.0541
	-0.28102	-17.3178
	-0.29105	-17.5707
	-0.30097	-17.8131
	-0.31109	-18.0475
	-0.32115	-18.2757
	-0.33104	-18.4928
	-0.35509	-18.9876
	-0.40501	-19.8904
	-0.45503	-20.6661
	-0.50354	-21.3298
	-0.55403	-21.9506
	-0.605	-22.5093
	-0.6552	-23.0015
	-0.70516	-23.4326
	-0.75502	-23.8231
	-0.80512	-24.1678
	-0.8551	-24.4825
	-0.90508	-24.7617
	-0.95508	-25.0182
	-1.00509	-25.2541
	-1.05266	-25.4605
	-1.10519	-25.6705
	-1.15514	-25.858
	-1.20525	-26.0332
	-1.25513	-26.2123
	-1.3051	-26.3809
	-1.35514	-26.539
	-1.40508	-26.6964
	-1.46004	-26.8529
	-1.55322	-27.1127
	-1.65349	-27.3713
	-1.75242	-27.6036
	-1.84979	-27.8136
	-1.95912	-28.0271
	-2.13916	-28.3304
	-2.33909	-28.6036
	-2.54014	-28.8261
	-2.73916	-29.0125
	-2.94035	-29.1772
	-3.13959	-29.3217
	-3.33997	-29.4505
	-3.53963	-29.5656
	-3.73585	-29.6783
	-3.93352	-29.7822
	-4.14017	-29.8848
	-4.33917	-29.9806
	-4.53999	-30.068
	-4.73956	-30.1514
	-4.9695	-30.2395
	-5.42825	-30.3977
	-5.9315	-30.5467
	-6.43442	-30.6857
	-6.9382	-30.8145
	-7.4167	-30.9327
	-7.94399	-31.056
	-8.44782	-31.1706
	-8.95209	-31.2804
	-9.45437	-31.3839
	-9.95642	-31.4824
	-10.4607	-31.5777
	-10.9639	-31.6686
	-11.4661	-31.7556
	-11.9692	-31.8384
	-12.4719	-31.9151
	-12.9641	-31.9826
	-13.4614	-32.0413
	-13.9787	-32.0919
	-14.4811	-32.1312
	-14.9786	-32.1577
	-15.4787	-32.1788
	-15.978	-32.1926
	-16.4745	-32.1986
	-16.971	-32.1969
	-17.4668	-32.1875
	-17.9589	-32.1707
	-18.4258	-32.148
	-18.9353	-32.1157
	-19.2311	-32.0934
	-19.2525	-32.0917
	-19.2105	-32.0951
	-18.7662	-32.1272
	-18.2347	-32.1581
	-17.7093	-32.1802
	-17.1888	-32.1938
	-16.6719	-32.1989
	-16.1547	-32.1956
	-15.6487	-32.1843
	-15.1495	-32.1657
	-14.6189	-32.1391
	-14.1096	-32.1035
	-13.6011	-32.0566
	-13.0909	-31.9989
	-12.5841	-31.9314
	-12.0736	-31.8548
	-11.5692	-31.7728
	-11.0607	-31.6854
	-10.5533	-31.5944
	-10.067	-31.5036
	-9.5443	-31.4018
	-9.03259	-31.2974
	-8.52562	-31.1878
	-8.01846	-31.0732
	-7.5107	-30.955
	-7.00347	-30.8314
	-6.49602	-30.7021
	-5.98846	-30.5631
	-5.48336	-30.4146
	-5.04552	-30.2676
	-4.98117	-30.2439
	-4.82007	-30.1821
	-4.6211	-30.1027
	-4.43086	-30.0209
	-4.24009	-29.9338
	-4.04974	-29.842
	-3.85936	-29.7424
	-3.66849	-29.6401
	-3.47819	-29.5322
	-3.28753	-29.4177
	-3.09765	-29.2919
	-2.91068	-29.1536
	-2.72184	-28.9969
	-2.52591	-28.8114
	-2.33567	-28.5993
	-2.14501	-28.3392
	-1.95408	-28.0176
	-1.76428	-27.6305
	-1.5737	-27.1651
	-1.38314	-26.628
	-1.19291	-25.9931
	-1.04845	-25.4447
	-0.95841	-25.035
	-0.87804	-24.6148
	-0.83089	-24.3334
	-0.78076	-24.0049
	-0.73077	-23.639
	-0.68107	-23.2318
	-0.63077	-22.7688
	-0.58093	-22.2525
	-0.53089	-21.6751
	-0.48091	-21.0299
	-0.43088	-20.3034
	-0.38181	-19.4898
	-0.34297	-18.7418
	-0.33247	-18.5235
	-0.32241	-18.3037
	-0.31257	-18.0815
	-0.30246	-17.8484
	-0.29247	-17.6057
	-0.28254	-17.3561
	-0.27255	-17.1021
	-0.26249	-16.8321
	-0.25258	-16.5548
	-0.24282	-16.2761
	-0.23274	-15.9734
	-0.22255	-15.6532
	-0.2125	-15.323
	-0.2025	-14.9795
	-0.19256	-14.6227
	-0.18256	-14.2468
	-0.17247	-13.8488
	-0.16251	-14.0773
	-0.15247	-13.6332
	-0.14248	-13.2719
	-0.13255	-12.8303
	-0.12292	-12.353
	-0.1125	-11.8259
	-0.10258	-11.2949
	-0.09257	-10.6998
	-0.08261	-10.12
	-0.07255	-9.4086
	-0.06249	-8.669
	-0.05259	-7.9248
	-0.04253	-7.086
	-0.0325	-6.1661
	-0.02296	-5.2161
	-0.01259	-4.0657
	-0.00258	-2.8465
	0.00751	-1.4327
	0.01748	0.059
	0.02741	1.5305
	0.03758	2.958
	0.0474	4.2569
	0.05752	5.3697
	0.06735	6.4272
	0.07757	7.3477
	0.08741	8.2072
	0.09693	9.0076
	0.10749	9.7157
	0.11746	10.3753
	0.12741	11.7609
	0.13741	12.2773
	0.14749	12.7666
	0.15752	13.2265
	0.16743	13.6566
	0.17753	14.0715
	0.18743	14.458
	0.19709	14.8166
	0.20718	15.1722
	0.2175	15.5177
	0.22749	15.8412
	0.23746	16.1495
	0.24751	16.448
	0.25748	16.734
	0.26746	17.0072
	0.27756	17.2742
	0.28744	17.5283
	0.2975	17.775
	0.31144	18.1071
	0.35501	19.0409
	0.40712	19.9843
	0.45711	20.7616
	0.50708	21.4478
	0.55717	22.0573
	0.60712	22.5922
	0.65728	23.0688
	0.70722	23.5013
	0.75726	23.9004
	0.80718	24.2626
	0.85624	24.5844
	0.90566	24.8782
	0.95727	25.1547
	1.00724	25.3976
	1.05713	25.6234
	1.10726	25.8313
	1.15711	26.0262
	1.20716	26.2163
	1.2572	26.3891
	1.30715	26.5537
	1.35702	26.7148
	1.4156	26.8879
	1.51692	27.1788
	1.61817	27.4416
	1.71813	27.6781
	1.81822	27.8906
	1.93325	28.1064
	2.12382	28.4074
	2.32399	28.6586
	2.5244	28.8655
	2.72437	29.0407
	2.92455	29.1944
	3.11438	29.3271
	3.32438	29.4599
	3.5242	29.5741
	3.72418	29.6804
	3.92416	29.7774
	4.12442	29.8691
	4.32416	29.9579
	4.52488	30.0418
	4.724	30.1205
	4.98325	30.2187
	5.46508	30.3851
	5.96374	30.5433
	6.45201	30.6818
	6.97669	30.8199
	7.47897	30.9438
	7.982	31.0603
	8.4861	31.1717
	8.98861	31.2772
	9.49248	31.3798
	9.99537	31.4789
	10.4991	31.5755
	11.0015	31.6688
	11.4847	31.7548
	12.0016	31.8419
	12.5106	31.9215
	13.013	31.994
	13.5142	32.0596
	14.017	32.1177
	14.5175	32.1668
	15.0192	32.2081
	15.5156	32.2417
	16.0167	32.2824
	16.5127	32.3071
	16.978	32.3156
	17.5027	32.3095
	17.9965	32.289
	18.4869	32.255
	18.9711	32.208
	19.2853	32.17
	19.3049	32.1675

## Sheet: Extended Data Figure 1d
Extended Data Figure 1d
		Absorbance
	Wavelength (nm)	DOX	MCG	DMCG
	350	0.0713	0.3798	0.4077
	351	0.0729	0.3803	0.4095
	352	0.0731	0.3805	0.408
	353	0.0714	0.3804	0.4067
	354	0.0715	0.3807	0.408
	355	0.0711	0.3784	0.4082
	356	0.0694	0.3793	0.4064
	357	0.0698	0.3793	0.4055
	358	0.0706	0.3782	0.4073
	359	0.07	0.3792	0.4073
	360	0.0706	0.3777	0.4066
	361	0.0702	0.3775	0.4062
	362	0.0703	0.3784	0.4062
	363	0.0703	0.3783	0.4074
	364	0.071	0.3783	0.4068
	365	0.0702	0.3771	0.4065
	366	0.0711	0.3782	0.4066
	367	0.0715	0.3763	0.4048
	368	0.0725	0.3767	0.4041
	369	0.0707	0.378	0.4066
	370	0.0737	0.3797	0.406
	371	0.0722	0.3763	0.4047
	372	0.0747	0.3793	0.408
	373	0.0736	0.3757	0.4059
	374	0.0773	0.3794	0.4068
	375	0.0762	0.3779	0.4071
	376	0.0765	0.3784	0.4063
	377	0.0776	0.3773	0.4054
	378	0.0765	0.3772	0.4051
	379	0.0775	0.3778	0.4044
	380	0.0802	0.3774	0.4056
	381	0.0799	0.3765	0.4052
	382	0.0797	0.3772	0.4048
	383	0.0809	0.3766	0.406
	384	0.0807	0.3746	0.4031
	385	0.081	0.3751	0.4037
	386	0.0805	0.3759	0.4027
	387	0.0817	0.3742	0.4036
	388	0.0827	0.3746	0.4027
	389	0.081	0.3731	0.4016
	390	0.0821	0.3719	0.4014
	391	0.0839	0.3727	0.4014
	392	0.0824	0.3714	0.4008
	393	0.0833	0.3719	0.4011
	394	0.0848	0.3719	0.4021
	395	0.085	0.3716	0.4006
	396	0.0854	0.3716	0.4002
	397	0.084	0.3703	0.3998
	398	0.0848	0.3696	0.4007
	399	0.0841	0.3698	0.4001
	400	0.085	0.3678	0.398
	401	0.0869	0.3682	0.4
	402	0.0873	0.3691	0.401
	403	0.0867	0.3664	0.3986
	404	0.0869	0.3669	0.3978
	405	0.087	0.3665	0.3996
	406	0.0866	0.3656	0.3988
	407	0.0873	0.3651	0.3991
	408	0.0865	0.3639	0.3987
	409	0.0882	0.3636	0.4018
	410	0.0889	0.3636	0.3997
	411	0.0877	0.3625	0.3995
	412	0.0892	0.3623	0.401
	413	0.0907	0.3624	0.4009
	414	0.0896	0.3615	0.4015
	415	0.0913	0.3599	0.4016
	416	0.0911	0.359	0.4019
	417	0.0904	0.3587	0.4022
	418	0.0918	0.3582	0.4036
	419	0.0922	0.3579	0.404
	420	0.0935	0.3567	0.4048
	421	0.0942	0.357	0.405
	422	0.095	0.3564	0.406
	423	0.0949	0.3553	0.4063
	424	0.0962	0.355	0.4071
	425	0.0971	0.3533	0.4081
	426	0.0976	0.3529	0.4095
	427	0.0988	0.3529	0.4098
	428	0.1	0.3516	0.411
	429	0.0998	0.3497	0.4109
	430	0.1015	0.3492	0.4124
	431	0.1032	0.3492	0.4145
	432	0.1037	0.3474	0.4158
	433	0.1052	0.3471	0.4177
	434	0.1058	0.3461	0.4186
	435	0.1075	0.3455	0.4204
	436	0.1086	0.3448	0.4211
	437	0.1102	0.3429	0.423
	438	0.1114	0.3433	0.4244
	439	0.1129	0.3425	0.4254
	440	0.1139	0.3417	0.427
	441	0.1144	0.3405	0.4284
	442	0.1171	0.3408	0.4295
	443	0.1177	0.3396	0.431
	444	0.1192	0.3391	0.4322
	445	0.1206	0.3378	0.4332
	446	0.1221	0.3371	0.4356
	447	0.1231	0.3356	0.4365
	448	0.1255	0.3358	0.4388
	449	0.1266	0.3339	0.4394
	450	0.1285	0.3338	0.4413
	451	0.1306	0.3327	0.4425
	452	0.1327	0.3319	0.4438
	453	0.1344	0.3312	0.4454
	454	0.1358	0.3295	0.4459
	455	0.1387	0.3298	0.4487
	456	0.1402	0.3282	0.4498
	457	0.1416	0.3274	0.4513
	458	0.1447	0.3264	0.4532
	459	0.1459	0.3255	0.455
	460	0.1478	0.3256	0.4558
	461	0.1499	0.3245	0.4575
	462	0.1509	0.3232	0.4587
	463	0.1529	0.3225	0.4607
	464	0.1543	0.3215	0.4616
	465	0.156	0.3214	0.4641
	466	0.1578	0.3193	0.4642
	467	0.1585	0.3195	0.4653
	468	0.16	0.3195	0.4665
	469	0.162	0.3183	0.4682
	470	0.1627	0.3171	0.4682
	471	0.1652	0.3175	0.4698
	472	0.1656	0.3154	0.4705
	473	0.1687	0.3148	0.4717
	474	0.1691	0.3128	0.4722
	475	0.17	0.3123	0.4715
	476	0.1702	0.3106	0.471
	477	0.1729	0.3117	0.4715
	478	0.1739	0.3097	0.4712
	479	0.1746	0.3083	0.4712
	480	0.1755	0.3073	0.47
	481	0.1775	0.3064	0.4702
	482	0.1771	0.3055	0.4694
	483	0.1784	0.3048	0.4687
	484	0.178	0.305	0.4668
	485	0.1782	0.3042	0.4664
	486	0.1794	0.3029	0.4664
	487	0.1801	0.3031	0.4657
	488	0.1805	0.3022	0.4646
	489	0.1801	0.301	0.4641
	490	0.1807	0.3004	0.4641
	491	0.1812	0.2989	0.4627
	492	0.1809	0.2978	0.4626
	493	0.182	0.2986	0.4628
	494	0.1816	0.2971	0.4613
	495	0.1828	0.2973	0.4612
	496	0.1825	0.2952	0.4613
	497	0.1823	0.2944	0.4591
	498	0.1832	0.2925	0.4592
	499	0.1827	0.2915	0.4574
	500	0.1831	0.2908	0.4564
	501	0.1831	0.2902	0.4551
	502	0.1816	0.2868	0.4516
	503	0.1807	0.2855	0.4492
	504	0.1814	0.2855	0.4465
	505	0.1788	0.2839	0.4425
	506	0.1807	0.2829	0.4399
	507	0.1781	0.2817	0.4356
	508	0.176	0.2807	0.4324
	509	0.1765	0.2804	0.4289
	510	0.1761	0.2807	0.4272
	511	0.1742	0.2765	0.4211
	512	0.1727	0.276	0.4183
	513	0.171	0.2761	0.4149
	514	0.1705	0.2746	0.413
	515	0.1699	0.274	0.4106
	516	0.168	0.2712	0.4051
	517	0.1651	0.2687	0.4019
	518	0.1643	0.2699	0.3994
	519	0.1615	0.2691	0.397
	520	0.1607	0.2685	0.3934
	521	0.1596	0.2677	0.3922
	522	0.1566	0.2657	0.3872
	523	0.1545	0.264	0.384
	524	0.1537	0.2641	0.3813
	525	0.1521	0.2622	0.3784
	526	0.1483	0.2597	0.374
	527	0.1473	0.2601	0.3723
	528	0.1456	0.2588	0.3701
	529	0.1426	0.2574	0.3673
	530	0.1402	0.2563	0.3645
	531	0.1397	0.2553	0.3636
	532	0.1386	0.2547	0.361
	533	0.1368	0.2534	0.3596
	534	0.1362	0.2539	0.3573
	535	0.1344	0.2534	0.3553
	536	0.1323	0.2517	0.352
	537	0.1325	0.2517	0.351
	538	0.1301	0.2506	0.3472
	539	0.1293	0.2503	0.3459
	540	0.1264	0.2481	0.341
	541	0.1248	0.2474	0.3382
	542	0.123	0.2476	0.334
	543	0.1214	0.2468	0.3312
	544	0.1193	0.2449	0.327
	545	0.1182	0.2449	0.3229
	546	0.1153	0.2432	0.3169
	547	0.1142	0.2435	0.3129
	548	0.1112	0.2405	0.3067
	549	0.1105	0.2414	0.3045
	550	0.1076	0.2391	0.2982
	551	0.1028	0.2386	0.2914
	552	0.101	0.2363	0.2886
	553	0.1016	0.2376	0.2868
	554	0.1008	0.2368	0.2835
	555	0.0956	0.236	0.2789
	556	0.0939	0.2347	0.2759
	557	0.0913	0.2339	0.2729
	558	0.0892	0.2317	0.2693
	559	0.0877	0.2312	0.2667
	560	0.0847	0.2331	0.2673
	561	0.0831	0.2315	0.2618
	562	0.0793	0.2297	0.2607
	563	0.0784	0.2287	0.259
	564	0.0765	0.2299	0.2575
	565	0.0718	0.2274	0.2551
	566	0.0704	0.2272	0.2537
	567	0.0672	0.2266	0.2498
	568	0.0648	0.2253	0.2492
	569	0.0613	0.225	0.247
	570	0.0602	0.2255	0.245
	571	0.0568	0.2239	0.2446
	572	0.0556	0.2237	0.2416
	573	0.0543	0.224	0.2407
	574	0.0515	0.222	0.2399
	575	0.0481	0.2201	0.2361
	576	0.0472	0.2201	0.2363
	577	0.0457	0.221	0.2355
	578	0.0452	0.2212	0.2331
	579	0.0432	0.2189	0.2326
	580	0.042	0.2175	0.2315
	581	0.042	0.2192	0.23
	582	0.0405	0.2178	0.2311
	583	0.0391	0.2167	0.2287
	584	0.0395	0.2167	0.2278
	585	0.0376	0.2163	0.2273
	586	0.0371	0.2166	0.2286
	587	0.0373	0.2171	0.2251
	588	0.0331	0.213	0.2234
	589	0.0339	0.2129	0.2235
	590	0.0329	0.2129	0.2226
	591	0.0318	0.2118	0.2219
	592	0.0327	0.2125	0.2219
	593	0.0314	0.2125	0.2222
	594	0.0303	0.2097	0.2207
	595	0.0301	0.2087	0.2194
	596	0.0304	0.2103	0.2203
	597	0.0293	0.2082	0.2188
	598	0.028	0.2077	0.2178
	599	0.0285	0.2087	0.2176
	600	0.0269	0.2082	0.217
	601	0.0261	0.2061	0.2157
	602	0.0248	0.2044	0.215
	603	0.0273	0.2063	0.2141
	604	0.026	0.2071	0.2134
	605	0.0252	0.2056	0.2146
	606	0.0249	0.2047	0.2132
	607	0.0247	0.2045	0.2124
	608	0.0258	0.204	0.2128
	609	0.024	0.2032	0.2105
	610	0.0226	0.2042	0.2119
	611	0.0255	0.204	0.2124
	612	0.0252	0.2043	0.2122
	613	0.0234	0.2025	0.2114
	614	0.0232	0.2024	0.2106
	615	0.0223	0.2014	0.2091
	616	0.0224	0.2022	0.2081
	617	0.0233	0.2018	0.2094
	618	0.0228	0.2022	0.2056
	619	0.0236	0.2031	0.2082
	620	0.0201	0.2007	0.2063
	621	0.0201	0.1987	0.2034
	622	0.0223	0.1997	0.2061
	623	0.0208	0.1973	0.2041
	624	0.0226	0.1985	0.2031
	625	0.0193	0.1983	0.2011
	626	0.0216	0.1997	0.2043
	627	0.0196	0.1966	0.198
	628	0.0206	0.1975	0.2021
	629	0.0196	0.1951	0.1999
	630	0.0197	0.1946	0.1993
	631	0.019	0.1948	0.1999
	632	0.0209	0.196	0.1981
	633	0.0182	0.1953	0.1981
	634	0.0185	0.1949	0.1974
	635	0.0174	0.1927	0.195
	636	0.0168	0.1931	0.1942
	637	0.0186	0.1942	0.1962
	638	0.0169	0.1933	0.1954
	639	0.0177	0.194	0.1943
	640	0.0169	0.1921	0.1935
	641	0.0174	0.19	0.1916
	642	0.0187	0.1912	0.1933
	643	0.0169	0.1911	0.191
	644	0.0193	0.1937	0.1934
	645	0.0159	0.1891	0.1897
	646	0.0156	0.1873	0.1905
	647	0.0169	0.1905	0.1895
	648	0.0158	0.191	0.1892
	649	0.0154	0.1898	0.1873
	650	0.0167	0.1894	0.1888
	651	0.0177	0.1904	0.1881
	652	0.0166	0.1913	0.189
	653	0.0166	0.1913	0.1889
	654	0.0157	0.1916	0.1863
	655	0.0147	0.1902	0.1858
	656	0.0165	0.1918	0.1867
	657	0.0183	0.1944	0.1882
	658	0.0142	0.1938	0.1853
	659	0.015	0.1944	0.1872
	660	0.0157	0.197	0.1883
	661	0.0154	0.197	0.1879
	662	0.0143	0.1978	0.1864
	663	0.015	0.1974	0.185
	664	0.0146	0.1999	0.1874
	665	0.014	0.1979	0.1887
	666	0.0144	0.1998	0.1844
	667	0.0186	0.2046	0.189
	668	0.0145	0.2004	0.1854
	669	0.0121	0.2026	0.1833
	670	0.015	0.2032	0.1869
	671	0.0162	0.2036	0.1868
	672	0.0121	0.2029	0.1853
	673	0.0133	0.2	0.1843
	674	0.0129	0.2	0.1839
	675	0.0125	0.1969	0.1838
	676	0.0125	0.199	0.1831
	677	0.0134	0.1967	0.1838
	678	0.0148	0.1958	0.1843
	679	0.0129	0.1928	0.1829
	680	0.0135	0.1931	0.1811
	681	0.013	0.1908	0.1816
	682	0.0123	0.1877	0.1809
	683	0.0147	0.1867	0.1789
	684	0.0131	0.1847	0.1797
	685	0.0141	0.1839	0.1811
	686	0.0112	0.1812	0.1783
	687	0.0144	0.181	0.1794
	688	0.0125	0.1773	0.1774
	689	0.0122	0.1746	0.179
	690	0.0134	0.1732	0.1741
	691	0.011	0.1711	0.1733
	692	0.0136	0.1713	0.1755
	693	0.0122	0.169	0.1698
	694	0.0124	0.1698	0.1741
	695	0.0103	0.1664	0.1705
	696	0.012	0.1644	0.1722
	697	0.0109	0.1632	0.1701
	698	0.0141	0.1654	0.1702
	699	0.0124	0.1639	0.1699
	700	0.011	0.1626	0.1692
	701	0.0118	0.1619	0.1669
	702	0.0139	0.1632	0.1688
	703	0.0116	0.1618	0.1683
	704	0.0124	0.161	0.1666
	705	0.0117	0.1588	0.1645
	706	0.014	0.1572	0.1648
	707	0.0127	0.1552	0.1622
	708	0.0116	0.1574	0.1637
	709	0.0118	0.1516	0.1617
	710	0.0119	0.1527	0.1608
	711	0.0119	0.1528	0.1624
	712	0.0103	0.1518	0.1598
	713	0.0122	0.1513	0.1601
	714	0.0114	0.1496	0.1584
	715	0.0113	0.1493	0.1582
	716	0.0121	0.1482	0.1583
	717	0.0117	0.1482	0.1569
	718	0.0113	0.1461	0.1577
	719	0.0086	0.1462	0.1549
	720	0.0105	0.1446	0.1555
	721	0.0117	0.146	0.1581
	722	0.0113	0.1455	0.1554
	723	0.0111	0.1468	0.156
	724	0.0094	0.1458	0.1549
	725	0.0106	0.1449	0.1538
	726	0.0108	0.1431	0.1517
	727	0.0104	0.1423	0.1534
	728	0.0102	0.1422	0.1519
	729	0.0091	0.1408	0.152
	730	0.0105	0.141	0.1517
	731	0.0118	0.1422	0.1506
	732	0.0105	0.1409	0.1517
	733	0.0104	0.1404	0.1519
	734	0.0127	0.1402	0.1522
	735	0.0103	0.1388	0.1496
	736	0.0111	0.1381	0.1491
	737	0.0098	0.138	0.1496
	738	0.0111	0.1376	0.1483
	739	0.009	0.137	0.1481
	740	0.0112	0.1397	0.151
	741	0.0086	0.1366	0.1469
	742	0.0101	0.1364	0.1488
	743	0.0103	0.1369	0.1491
	744	0.0085	0.1339	0.1461
	745	0.0105	0.1364	0.1464
	746	0.0092	0.1351	0.1483
	747	0.0076	0.1343	0.1467
	748	0.0108	0.133	0.1472
	749	0.0118	0.1347	0.1445
	750	0.0096	0.1335	0.1456
	751	0.0106	0.1354	0.1449
	752	0.0109	0.1336	0.1461
	753	0.0077	0.1324	0.1441
	754	0.0089	0.1333	0.1418
	755	0.0113	0.1352	0.1457
	756	0.011	0.1316	0.143
	757	0.0079	0.129	0.1413
	758	0.0093	0.1322	0.1441
	759	0.0089	0.1319	0.1425
	760	0.0117	0.132	0.143
	761	0.0106	0.131	0.1437
	762	0.0085	0.1283	0.1401
	763	0.0096	0.1309	0.1421
	764	0.0094	0.1302	0.1405
	765	0.0079	0.1294	0.1416
	766	0.01	0.1295	0.141
	767	0.0091	0.1308	0.141
	768	0.0113	0.1307	0.1426
	769	0.0088	0.1294	0.1416
	770	0.0093	0.1274	0.1427
	771	0.0104	0.1291	0.141
	772	0.0095	0.1287	0.1393
	773	0.0083	0.1244	0.1348
	774	0.0094	0.1274	0.1392
	775	0.0071	0.1259	0.1402
	776	0.0093	0.1279	0.1369
	777	0.0065	0.1267	0.1376
	778	0.0093	0.127	0.1384
	779	0.0082	0.1254	0.1364
	780	0.0088	0.127	0.1373
	781	0.0082	0.1251	0.1351
	782	0.0092	0.1251	0.1387
	783	0.0132	0.1286	0.1413
	784	0.0059	0.1225	0.1343
	785	0.0092	0.1264	0.1342
	786	0.0083	0.1242	0.1353
	787	0.008	0.1257	0.1366
	788	0.008	0.1247	0.1358
	789	0.0058	0.1203	0.1315
	790	0.0083	0.1229	0.1334
	791	0.0119	0.1271	0.1367
	792	0.0104	0.1237	0.1339
	793	0.0103	0.1246	0.1365
	794	0.0097	0.1238	0.1377
	795	0.0095	0.1242	0.1357
	796	0.0109	0.1245	0.1355
	797	0.0054	0.1211	0.1322
	798	0.0074	0.1221	0.1315
	799	0.0076	0.1225	0.1351
	800	0.0081	0.1247	0.1329
