# Supplementary material for: Machine-intelligent multimodal algebot for intracavitary chemotherapy
Source: Nat Nanotechnol. 2026 Jun 22;21(7):996–1007. doi: 10.1038/s41565-026-02195-0 (PMC13379317; doi:10.1038/s41565-026-02195-0)
Supplement: Supplementary file 20 — Source data for Extended Data Fig. 2a–d. [file 41565_2026_2195_MOESM20_ESM.xlsx]

## Sheet: Extended Data Figure 2a
Extended Data Figure 2a
		Drug release from DMCGs under rotating motion (μmol)
	Time (min)	0 Hz			1 Hz			3 Hz			5 Hz
		Experiment 1	Experiment 2	Experiment 3	Experiment 1	Experiment 2	Experiment 3	Experiment 1	Experiment 2	Experiment 3	Experiment 1	Experiment 2	Experiment 3
	0	0	0	0	0	0	0	0	0	0	0	0	0
	5	9.25144	11.1991	8.15588	26.3423	14.0719	22.0696	35.4233	30.7976	41.6315	41.8749	50.1525	42.2401
	10	18.2594	22.0574	19.8663	31.4793	30.6904	25.9576	55.3626	47.6206	47.6206	66.0261	70.4083	64.4193
	15	23.3964	26.3666	22.9947	38.7197	42.6455	38.7465	59.1605	52.4411	58.5032	92.0518	74.4741	85.5271
	20	31.4793	35.9346	30.5858	50.861	48.6283	43.7496	69.0693	80.9258	71.09	99.6478	86.8418	96.3611
	25	37.6388	42.2158	38.2791	53.931	53.1152	49.8434	72.3073	87.1583	84.6263	104.03	97.627	103.555
	30	44.6017	49.8117	41.7605	51.1142	62.8828	56.6894	81.7292	79.4894	88.3026	112.746	104.127	114.112

## Sheet: Extended Data Figure 2b
Extended Data Figure 2b
		Drug release from DMCGs under spinning motion (μmol)
	Time (min)	0 Hz			1 Hz			3 Hz			5 Hz
		Experiment 1	Experiment 2	Experiment 3	Experiment 1	Experiment 2	Experiment 3	Experiment 1	Experiment 2	Experiment 3	Experiment 1	Experiment 2	Experiment 3
	0	0	0	0	0	0	0	0	0	0	0	0	0
	5	9.25144	11.1991	8.15588	27.2674	14.9727	21.6679	24.8328	20.3288	23.2503	28.9716	28.4847	19.4767
	10	18.2594	22.0574	19.8663	34.912	39.7325	25.7093	49.9578	36.2267	46.3059	47.9127	50.2499	42.2158
	15	23.3964	26.3666	22.9947	46.2085	39.9273	32.3557	50.5421	42.8488	47.791	56.7503	53.8775	56.093
	20	31.4793	35.9346	30.5858	42.727	44.5286	40.1464	52.8793	52.6845	52.6845	67.6573	62.569	67.4381
	25	37.6388	42.2158	38.2791	49.9334	57.2372	49.8847	56.0199	66.7078	63.1046	83.6525	82.3622	72.7942
	30	44.6017	49.8117	41.7605	62.1064	46.1355	57.6998	68.3633	71.2604	74.4011	87.0366	86.8418	81.0962

## Sheet: Extended Data Figure 2c
Extended Data Figure 2c
		Drug release from DMCGs under rolling motion (μmol)
	Time (min)	0 Hz			1 Hz			3 Hz			5 Hz
		Experiment 1	Experiment 2	Experiment 3	Experiment 1	Experiment 2	Experiment 3	Experiment 1	Experiment 2	Experiment 3	Experiment 1	Experiment 2	Experiment 3
	0	0	0	0	0	0	0	0	0	0	0	0	0
	5	9.25144	11.1991	8.15588	10.4687	18.7463	15.0945	21.0835	26.4031	19.002	26.2936	24.8328	24.7111
	10	18.2594	22.0574	19.8663	22.2035	26.5857	28.7768	32.3849	39.1774	36.1244	45.8677	39.8786	37.5414
	15	23.3964	26.3666	22.9947	28.3143	28.509	34.839	44.0028	41.8043	45.707	59.404	43.2627	55.3869
	20	31.4793	35.9346	30.5858	39.0265	39.8786	41.7045	46.2548	46.7563	40.5043	62.4959	62.7394	58.3206
	25	37.6388	42.2158	38.2791	37.3466	44.6382	43.4331	52.7795	49.7703	53.0814	58.2719	65.9652	63.2385
	30	44.6017	49.8117	41.7605	45.9894	46.1525	54.3741	57.5196	52.9231	54.9024	63.6183	73.1813	63.5428

## Sheet: Extended Data Figure 2d
Extended Data Figure 2d
		Drug release from DMCGs under tumbling motion (μmol)
	Time (min)	0 Hz			1 Hz			3 Hz			5 Hz
		Experiment 1	Experiment 2	Experiment 3	Experiment 1	Experiment 2	Experiment 3	Experiment 1	Experiment 2	Experiment 3	Experiment 1	Experiment 2	Experiment 3
	0	0	0	0	0	0	0	0	0	0	0	0	0
	5	9.25144	11.1991	8.15588	11.8078	8.76452	18.6246	15.7153	12.526	22.873	20.0854	23.2503	20.9375
	10	18.2594	22.0574	19.8663	21.0349	25.4171	30.0915	26.0745	30.6758	35.584	34.4592	38.3594	38.1111
	15	23.3964	26.3666	22.9947	27.2918	32.8913	36.6162	33.3076	39.1823	43.0922	41.0448	41.3539	39.3892
	20	31.4793	35.9346	30.5858	30.8463	34.0112	36.3484	37.7045	41.0277	43.4745	41.9455	48.5116	50.1501
	25	37.6388	42.2158	38.2791	36.5675	35.8615	42.3375	44.3704	43.6352	50.4325	50.2962	48.8281	50.7101
	30	44.6017	49.8117	41.7605	37.9796	41.4367	42.8001	46.5226	50.1477	51.5768	58.7929	55.3772	51.0022
