# Supplementary material for: Machine-intelligent multimodal algebot for intracavitary chemotherapy
Source: Nat Nanotechnol. 2026 Jun 22;21(7):996–1007. doi: 10.1038/s41565-026-02195-0 (PMC13379317; doi:10.1038/s41565-026-02195-0)
Supplement: Supplementary file 21 — Source data for Extended Data Fig. 6b. [file 41565_2026_2195_MOESM21_ESM.xlsx]

## Sheet: Extended Data Figure 6b
Extended Data Figure 6b
		Total radiant efficiency (p/s)/(μW/cm2)
		Convective diffusion (DMCG)			Passive diffusion (free ICG)
	Group 1	1327000000			511900000
	Group 2	1115000000			457700000
	Group 3	1149000000			417100000
