# Supplementary material for: Machine-intelligent multimodal algebot for intracavitary chemotherapy
Source: Nat Nanotechnol. 2026 Jun 22;21(7):996–1007. doi: 10.1038/s41565-026-02195-0 (PMC13379317; doi:10.1038/s41565-026-02195-0)
Supplement: Supplementary file 23 — Source data for Extended Data Fig. 8. [file 41565_2026_2195_MOESM23_ESM.xlsx]

## Sheet: Extended Data Figure 8a
Extended Data Figure 8a
		Fluorescence intensity (A.U.)
	Distance (μm)	DOX	WGA
	0	2.3333	0
	0.04228	10.5821	0
	0.08457	8.6919	0
	0.12685	8.075	0.689
	0.16913	25.8586	0.67
	0.21142	32.3771	0
	0.2537	16.5602	0
	0.29598	12.2498	0
	0.33826	14.3846	0.03
	0.38055	3.8876	0.306
	0.42283	3.1536	0.01
	0.46511	3.5502	0
	0.5074	6.1887	0
	0.54968	7.9911	0.036
	0.59196	5.8098	0
	0.63425	2.9834	0
	0.67653	7.143	0.057
	0.71881	12.253	0.165
	0.76109	18.0023	0
	0.80338	17.1672	0
	0.84566	15.9492	0.569
	0.88794	17.0149	0.376
	0.93023	17.9578	0.109
	0.97251	9.2871	0
	1.01479	9.071	1.351
	1.05708	24.1095	1.911
	1.09936	19.2372	0.51
	1.14164	10.8055	1.607
	1.18392	8.9986	0.87
	1.22621	3.6798	0.0009357
	1.26849	11.9476	0
	1.31077	7.9224	0
	1.35306	10.3179	0.114
	1.39534	14.8222	0.129
	1.43762	6.5819	0
	1.47991	5.8766	0.031
	1.52219	7.565	0.009
	1.56447	14.0727	0.293
	1.60675	27.4779	1.93
	1.64904	34.4548	0.611
	1.69132	29.6528	0.082
	1.7336	40.6417	0.084
	1.77589	39.9338	0.901
	1.81817	30.8953	0.639
	1.86045	45.7299	0.177
	1.90274	50.0479	0.453
	1.94502	33.999	1.237
	1.9873	33.4943	3.703
	2.02958	28.9891	0.641
	2.07187	31.8161	0.062
	2.11415	45.9005	0.098
	2.15643	31.1306	0.286
	2.19872	19.2619	0.267
	2.241	28.9545	0
	2.28328	38.8677	0.068
	2.32557	23.5102	0.217
	2.36785	15.2142	0.279
	2.41013	43.7932	0.182
	2.45241	41.9828	0.332
	2.4947	16.7628	0.227
	2.53698	19.2487	0.102
	2.57926	20.3482	0
	2.62155	14.4905	0.415
	2.66383	10.3817	0.677
	2.70611	13.4628	0.161
	2.7484	18.8914	0.193
	2.79068	15.0921	0.098
	2.83296	17.271	4.873
	2.87524	15.439	2.814
	2.91753	12.9682	0.453
	2.95981	4.5094	1.624
	3.00209	10.8015	2.221
	3.04438	23.9815	0.848
	3.08666	28.6586	0.204
	3.12894	32.4392	2.485
	3.17123	7.5831	12.907
	3.21351	7.279	11.21
	3.25579	15.0934	10.258
	3.29807	17.2039	15.117
	3.34036	15.2548	10.392
	3.38264	25.0018	14.826
	3.42492	31.7048	17.809
	3.46721	35.2627	11.671
	3.50949	43.8347	8.92
	3.55177	35.358	5.125
	3.59406	29.2861	8.121
	3.63634	39.7493	13.653
	3.67862	59.2818	22.691
	3.7209	59.1469	34.71
	3.76319	71.7549	57.242
	3.80547	79.5228	65.584
	3.84775	80.5608	71.207
	3.89004	79.1815	67.926
	3.93232	78.6625	66.514
	3.9746	80.0371	71.7
	4.01689	51.5758	67.882
	4.05917	40.9842	80.165
	4.10145	69.79	93.683
	4.14373	80.9144	102.551
	4.18602	73.8971	100.498
	4.2283	77.465	94.067
	4.27058	77.365	96.019
	4.31287	74.2839	104.786
	4.35515	74.8972	106.439
	4.39743	79.2704	105.133
	4.43972	72.1895	108.217
	4.482	63.2191	108.268
	4.52428	63.0461	107.085
	4.56656	69.2086	108.017
	4.60885	70.2759	108.189
	4.65113	74.0573	108.481
	4.69341	80.197	108.595
	4.7357	76.6746	107.939
	4.77798	72.3153	105.279
	4.82026	83.1077	95.958
	4.86255	83.2491	79.423
	4.90483	69.9537	65.308
	4.94711	53.6835	43.627
	4.98939	48.7891	22.735
	5.03168	43.4767	8.768
	5.07396	31.9671	1.972
	5.11624	37.0117	6.489
	5.15853	54.7558	7.733
	5.20081	59.8025	17.068
	5.24309	45.3105	19.333
	5.28538	24.6655	31.606
	5.32766	40.6854	34.498
	5.36994	31.8828	32.93
	5.41222	39.8507	43.125
	5.45451	49.9036	39.945
	5.49679	57.802	25.498
	5.53907	76.4564	20.969
	5.58136	62.5131	22.991
	5.62364	45.3819	30.608
	5.66592	52.9038	18.641
	5.70821	59.3034	7.908
	5.75049	32.7898	4.799
	5.79277	34.467	3.356
	5.83505	39.0949	1.965
	5.87734	32.1717	2.289
	5.91962	25.4143	0.101
	5.9619	48.4625	0.059
	6.00419	64.4478	0.002
	6.04647	56.1778	1.154
	6.08875	45.9269	2.05
	6.13104	45.4355	0.658
	6.17332	29.1841	0
	6.2156	24.7005	0.136
	6.25788	23.0382	1.572
	6.30017	12.6498	2.849
	6.34245	5.6839	0
	6.38473	14.2607	0
	6.42702	17.3561	0.133
	6.4693	4.4247	0.1
	6.51158	2.7139	0
	6.55387	12.0867	0.507
	6.59615	18.4903	0.803
	6.63843	14.0562	0.864
	6.68071	14.5273	0.955
	6.723	17.4081	0.506
	6.76528	9.7347	1.342
	6.80756	10.528	0.8
	6.84985	9.8729	2.867
	6.89213	35.2109	1.102
	6.93441	26.0538	0
	6.9767	8.0049	0
	7.01898	7.7354	0.272
	7.06126	12.8993	1.114
	7.10354	5.8936	0.963
	7.14583	9.0431	0.011
	7.18811	13.3622	0.002
	7.23039	7.7114	0.198
	7.27268	1.9807	1.317
	7.31496	5.8327	2.593
	7.35724	7.147	2.06
	7.39953	12.4364	1.668
	7.44181	17.1094	3.575
	7.48409	15.1037	2.372
	7.52637	23.4255	0
	7.56866	35.8682	0.118
	7.61094	24.394	1.182
	7.65322	28.8266	0.875
	7.69551	37.7229	0.102
	7.73779	21.4811	0
	7.78007	12.3737	0.894
	7.82236	14.1005	2.223
	7.86464	24.012	1.06
	7.90692	28.0195	0
	7.9492	16.7066	0.232
	7.99149	30.9877	1.526
	8.03377	31.1249	1.175
	8.07605	6.3323	0.138
	8.11834	22.2134	0
	8.16062	24.9294	0
	8.2029	16.2907	0
	8.24519	24.9428	0
	8.28747	31.43	0
	8.32975	20.6844	0.017
	8.37203	19.0007	0.231
	8.41432	26.013	0.012
	8.4566	23.5278	0
	8.49888	5.9954	0
	8.54117	17.5604	0
	8.58345	15.1855	0
	8.62573	11.2674	0
	8.66802	21.3005	0
	8.7103	38.4087	0
	8.75258	48.0044	0
	8.79486	46.6086	0
	8.83715	43.3281	0
	8.87943	46.8442	0.3
	8.92171	30.0754	4.762
	8.964	19.7126	5.089
	9.00628	20.5087	0.9
	9.04856	34.8556	0.547
	9.09085	41.8733	0.551
	9.13313	41.0649	0
	9.17541	26.299	0.005
	9.21769	24.8587	0.226
	9.25998	24.6165	0.378
	9.30226	13.5558	0.137
	9.34454	12.2475	0.605
	9.38683	13.2363	0.41
	9.42911	16.027	0.019
	9.47139	17.7345	0
	9.51368	18.418	0
	9.55596	21.5463	0.121
	9.59824	21.5609	1.25
	9.64052	23.2077	1.812
	9.68281	16.6587	0.326
	9.72509	15.3605	0.346
	9.76737	15.4083	0.616
	9.80966	20.0057	1.266
	9.85194	30.7454	3.008
	9.89422	32.6392	1.132
	9.93651	23.1684	0.778
	9.97879	21.4334	3.49
	10.0211	32.5836	3.435
	10.0633	30.5262	3.386
	10.1056	54.9693	2.058
	10.1479	35.1728	1.799
	10.1902	15.5621	2.115
	10.2325	15.9023	1.402
	10.2748	19.4224	1.6
	10.3171	19.6075	1.125
	10.3593	20.1209	1.283
	10.4016	17.2808	0.496
	10.4439	13.0814	1.924
	10.4862	25.7944	9.698
	10.5285	27.8539	7.374
	10.5708	21.4017	5.818
	10.613	21.5109	3.512
	10.6553	23.4828	0.135
	10.6976	19.4516	2.292
	10.7399	33.0202	1.401
	10.7822	42.6874	3.147
	10.8245	29.5803	4.402
	10.8667	38.0456	0.804
	10.909	35.7383	1.413
	10.9513	27.9085	2.559
	10.9936	28.1401	2.187
	11.0359	43.0629	3.491
	11.0782	46.9493	2.706
	11.1204	50.187	0.188
	11.1627	52.8639	1.384
	11.205	46.6026	2.698
	11.2473	62.9792	2.32
	11.2896	53.3359	3.914
	11.3318	55.4603	2.707
	11.3741	61.8687	1.26
	11.4164	61.0883	1.105
	11.4587	63.1864	2.147
	11.501	63.0799	3.051
	11.5433	52.5933	3.461
	11.5855	48.137	12.718
	11.6278	69.318	17.329
	11.6701	76.8611	6.868
	11.7124	69.6654	7.505
	11.7547	64.4529	13.843
	11.797	67.5248	9.78
	11.8392	73.6853	5.101
	11.8815	75.812	4.916
	11.9238	77.1274	5.568
	11.9661	65.9672	3.821
	12.0084	45.9174	4.947
	12.0507	70.177	6.134
	12.0929	76.1806	10.608
	12.1352	74.2439	16.12
	12.1775	77.2855	23.517
	12.2198	73.5397	20.284
	12.2621	69.3985	19.286
	12.3043	69.1371	29.276
	12.3466	66.8258	33.845
	12.3889	67.5709	33.787
	12.4312	71.8074	35.116
	12.4735	81.6064	38.371
	12.5158	82.5418	49.812
	12.558	79.6843	52.796
	12.6003	74.0271	44.711
	12.6426	81.6175	37.082
	12.6849	74.3147	44.023
	12.7272	58.0578	48.405
	12.7695	59.9238	57.39
	12.8117	57.6356	57.385
	12.854	63.9897	45.481
	12.8963	62.2736	47.529
	12.9386	49.6129	63.437
	12.9809	40.5544	63.272
	13.0232	49.8763	49.744
	13.0655	71.6086	44.02
	13.1077	72.808	52.127
	13.15	66.7282	81.578
	13.1923	67.4896	98.048
	13.2346	75.2675	87.634
	13.2769	71.9032	99.236
	13.3192	71.8707	81.093
	13.3614	73.305	74.17
	13.4037	81.3106	89.456
	13.446	82.5469	81.139
	13.4883	75.7464	67.706
	13.5306	66.8095	69.731
	13.5728	63.4141	70.872
	13.6151	53.1926	75.31
	13.6574	58.4449	60.72
	13.6997	54.3272	60.639
	13.742	56.7472	75.487
	13.7843	46.8687	71.406
	13.8265	32.1	81.122
	13.8688	48.8013	93.796
	13.9111	60.7667	102.198
	13.9534	68.0402	99.755
	13.9957	49.7797	101.972
	14.038	59.4715	107.706
	14.0802	59.7385	108.116
	14.1225	65.4272	108.26
	14.1648	73.33	108.579
	14.2071	64.5158	108.575
	14.2494	54.4027	108.672
	14.2917	70.2109	108.65
	14.3339	77.1074	108.314
	14.3762	66.8172	107.785
	14.4185	81.8383	105.458
	14.4608	52.2671	104.505
	14.5031	63.1	104.08
	14.5453	76.5124	90.474
	14.5876	73.0549	82.546
	14.6299	76.1542	90.978
	14.6722	78.1799	82.013
	14.7145	75.2972	81.286
	14.7568	68.2939	69.179
	14.799	70.2846	50.562
	14.8413	74.4748	65.872
	14.8836	73.4464	88.703
	14.9259	64.1527	85.883
	14.9682	57.6585	83.324
	15.0105	65.7648	87.835
	15.0527	71.4931	84.097
	15.095	67.8388	82.901
	15.1373	66.4655	95.396
	15.1796	69.7802	99.339
	15.2219	75.781	85.781
	15.2642	62.1642	75.263
	15.3064	58.5211	51.995
	15.3487	65.8412	48.17
	15.391	69.3339	40.905
	15.4333	65.9107	17.85
	15.4756	66.1493	16.277
	15.5179	73.2198	26.125
	15.5601	68.4261	20.753
	15.6024	74.4268	8.683
	15.6447	81.9186	11.759
	15.687	77.7043	10.931
	15.7293	70.4574	11.051
	15.7716	78.0434	16.691
	15.8138	83.3353	21.335
	15.8561	72.9053	15.364
	15.8984	50.9849	20.222
	15.9407	48.8018	17.938
	15.983	67.2229	24.16
	16.0253	62.366	20.893
	16.0675	36.4864	14.933
	16.1098	44.6881	28.313
	16.1521	49.4403	31.208
	16.1944	36.4058	21.231
	16.2367	37.1967	24.09
	16.279	42.826	20.452
	16.3212	38.9383	12.105
	16.3635	45.0964	18.722
	16.4058	18.7176	33.868
	16.4481	12.9741	8.327
	16.4904	7.2048	2.036
	16.5327	15.6183	1.322
	16.5749	17.7308	3.744
	16.6172	26.1619	4.012
	16.6595	32.9882	2.609
	16.7018	26.382	3.586
	16.7441	23.3616	2.338
	16.7863	17.4385	0.042
	16.8286	22.5077	1.104
	16.8709	22.9181	1.275
	16.9132	34.9059	0.272
	16.9555	31.3253	0.165
	16.9978	34.4791	1.484
	17.0401	33.5065	4.745
	17.0823	31.2062	3.676
	17.1246	31.1118	0.929
	17.1669	38.3809	0.055
	17.2092	28.5641	0.379
	17.2515	21.1808	0.553
	17.2937	22.4752	0.307
	17.336	27.8269	0.027
	17.3783	19.5593	0
	17.4206	11.7437	1.507
	17.4629	15.5343	1.377
	17.5052	13.8102	0.305
	17.5475	11.7237	0.506
	17.5897	16.5696	0.908
	17.632	17.318	0.135
	17.6743	20.1275	2.445
	17.7166	15.7017	5.472
	17.7589	21.8828	2.095
	17.8011	30.4303	0
	17.8434	29.1419	0
	17.8857	30.7781	0.42
	17.928	27.8115	1.571
	17.9703	23.7634	1.427
	18.0126	11.8679	0.006
	18.0548	14.5128	0
	18.0971	15.3326	0
	18.1394	32.971	0.061
	18.1817	31.8898	0.821
	18.224	20.6035	1.015
	18.2663	40.2743	0.222
	18.3085	47.3553	0.018
	18.3508	21.4255	0
	18.3931	9.4477	0
	18.4354	14.264	0
	18.4777	11.2556	0
	18.52	21.6935	0
	18.5622	27.7766	0
	18.6045	23.492	0
	18.6468	17.2203	0
	18.6891	14.2911	0
	18.7314	30.0429	0
	18.7736	31.0061	0
	18.8159	30.1311	0
	18.8582	22.5532	2.645
	18.9005	19.2516	2.293
	18.9428	20.3072	0.339
	18.9851	15.1775	0
	19.0273	8.7478	0.099
	19.0696	7.8125	0.365
	19.1119	5.0251	0.26
	19.1542	9.0268	0
	19.1965	8.1351	0
	19.2388	8.9278	0
	19.2811	17.1677	0
	19.3233	18.6363	0
	19.3656	14.0449	0
	19.4079	21.7486	0
	19.4502	19.762	0
	19.4925	11.9916	0
	19.5347	12.366	0
	19.577	30.2272	0.009
	19.6193	27.2932	0.011
	19.6616	24.0687	0
	19.7039	15.0114	0
	19.7462	14.5491	0.705
	19.7884	12.4588	1.25
	19.8307	14.7479	0.192
	19.873	26.8953	0
	19.9153	34.0936	0
	19.9576	28.4165	0
	19.9999	36.6667	0
	115.59	0	31.2575
	116.486	0	32.2261
	117.383	0	32.819
	118.279	0	32.7027
	119.175	0	33.235
	120.071	0	32.5749
	120.967	0	32.2953
	121.863	0	32.7232
	122.759	0	32.6328
	123.655	0	32.1122
	124.551	0	30.7118
	125.447	0	30.9894
	126.343	0	32.1721
	127.239	0	31.8442
	128.135	0	31.5332
	129.031	0	31.966
	129.927	0	31.567
	130.823	0	31.1603
	131.719	0	30.7938
	132.615	0	30.8052
	133.511	0	31.902
	134.407	0	32.6192
	135.304	0	33.1826
	136.2	0	33.401
	137.096	0	33.261
	137.992	0	33.274
	138.888	0	33.8564
	139.784	0	34.4438
	140.68	0	34.3263
	141.576	0	34.0177
	142.472	0	33.8963
	143.368	0	34.1407
	144.264	0	33.9189
	145.16	0	35.5363
	146.056	0	35.6455
	146.952	0	36.6358
	147.848	0	36.1761
	148.744	0	37.2649
	149.64	0	38.1537
	150.536	0	39.7341
	151.432	0	40.4891
	152.329	0	40.5518
	153.225	0	41.8701
	154.121	0	42.671
	155.017	0	42.5602
	155.913	0	42.1649
	156.809	0	42.0062
	157.705	0	42.7404
	158.601	0	42.5514
	159.497	0	42.6296
	160.393	0	42.8759
	161.289	0	43.3288
	162.185	0	44.0147
	163.081	0	44.3574
	163.977	0	44.3572
	164.873	0	44.7301
	165.769	0	44.4905
	166.665	0	44.0369
	167.561	0	44.519
	168.457	0	45.1684
	169.353	0	45.0157
	170.25	0	44.6302
	171.146	0	44.4793
	172.042	0	44.2027
	172.938	0	44.1984
	173.834	0	44.0212
	174.73	0	44.0941
	175.626	0	44.1669
	176.522	0	44.3613
	177.418	0	45.0284
	178.314	0	45.2129
	179.21	0	44.9578
	180.106	0	45.26
	181.002	0	44.9098
	181.898	0	44.6329
	182.794	0	44.6105
	183.69	0	46.0479
	184.586	0	47.2206
	185.482	0	47
	186.378	0	46.9585
	187.275	0	46.9957
	188.171	0	47.6252
	189.067	0	48.5127
	189.963	0	49.2594
	190.859	0	48.8091
	191.755	0	49.1285
	192.651	0	49.7431
	193.547	0	49.7611
	194.443	0	49.6965
	195.339	0	50.6081
	196.235	0	50.4712
	197.131	0	50.2743
	198.027	0	50.3293
	198.923	0	50.8131
	199.819	0	51.159
	200.715	0	51.4057
	201.611	0	51.6436
	202.507	0	51.6854
	203.403	0	51.8371
	204.3	0	51.9179
	205.196	0	52.3177
	206.092	0	53.0978
	206.988	0	53.7809
	207.884	0	54.0494
	208.78	0	54.2476
	209.676	0	54.4749
	210.572	0	54.5513
	211.468	0	54.3862
	212.364	0	54.3677
	213.26	0	54.2399
	214.156	0	54.5843
	215.052	0	55.0404
	215.948	0	55.432
	216.844	0	54.8159
	217.74	0	54.8445
	218.636	0	55.3404
	219.532	0	55.4719
	220.428	0	55.6298
	221.324	0	55.8995
	222.221	0	56.3515
	223.117	0	57.6821
	224.013	0	58.6366
	224.909	0	59.6209
	225.805	0	60.743
	226.701	0	61.5796
	227.597	0	62.0071
	228.493	0	62.6945
	229.389	0	62.9768
	230.285	0	63.2656
	231.181	0	63.5584
	232.077	0	63.9208
	232.973	0	63.9719
	233.869	0	63.8231
	234.765	0	64.151
	235.661	0	64.6586
	236.557	0	64.876
	237.453	0	64.5425
	238.349	0	64.0263
	239.246	0	63.1032
	240.142	0	62.277
	241.038	0	61.3102
	241.934	0	60.6749
	242.83	0	60.8692
	243.726	0	61.5761
	244.622	0	62.8461
	245.518	0	63.8177
	246.414	0	64.5806
	247.31	0	65.3354
	248.206	0	65.1629
	249.102	0	64.947
	249.998	0	64.4071
	250.894	0	62.1746
	251.79	0	59.2997
	252.686	0	59.5235
	253.582	0	60.4983
	254.478	0	62.0472
	255.374	0	61.9904
	256.271	0	61.1786
	257.167	0	59.5053
	258.063	0	57.0311
	258.959	0	56.2556
	259.855	0	55.0929
	260.751	0	49.316
	261.647	0	39.7096
	262.543	0	20.3914
	263.439	0	5.1727
	264.335	0	0.3638
	265.231	0	0
	266.127	0	0
	267.023	0	0
	267.919	0	0
	268.815	0	0
	269.711	0	0
	270.607	0	0
	271.503	0	0
	272.399	0	0
	273.295	0	0
	274.192	0	0
	275.088	0	0
	275.984	0	0
	276.88	0	0
	277.776	0	0
	278.672	0	0
	279.568	0	0
	280.464	0	0
	281.36	0	0
	282.256	0	0
	283.152	0	0
	284.048	0	0
	284.944	0	0
	285.84	0	0
	286.736	0	0
	287.632	0	0
	288.528	0	0
	289.424	0	0
	290.32	0	0
	291.216	0	0
	292.113	0	0
	293.009	0	0
	293.905	0	0
	294.801	0	0
	295.697	0	0
	296.593	0	0
	297.489	0	0
	298.385	0	0
	299.281	0	0
	300.177	0	0
	301.073	0	0
	301.969	0	0
	302.865	0	0
	303.761	0	0
	304.657	0	0
	305.553	0	0
	306.449	0	0
	307.345	0	0
	308.242	0	0
	360	0	0

## Sheet: Extended Data Figure 8b
Extended Data Figure 8b
		Fluorescence intensity (A.U.)
	Distance (μm)	DOX	WGA
	0	29.6565	0
	0.06147	31.1803	0
	0.10986	32.935	0
	0.15825	31.7481	0
	0.20665	31.3492	0
	0.25504	28.1558	0
	0.30344	16.868	0
	0.35183	31.5235	0
	0.40023	31.3401	0
	0.44862	23.0006	0
	0.49702	22.1615	0
	0.54541	28.5119	0
	0.59381	19.3606	0
	0.6422	18.6081	0
	0.6906	28.6907	0
	0.73899	28.1525	0
	0.78739	23.1876	0
	0.83578	34.7294	0
	0.88417	40.5966	0
	0.93257	44.2295	0
	0.98096	29.5185	0
	1.02936	25.4828	0
	1.07775	26.574	0
	1.12615	20.218	0
	1.17454	24.8326	0
	1.22294	44.0142	0
	1.27133	37.2395	0
	1.31973	27.2387	0
	1.36812	29.0276	0
	1.41652	36.469	0
	1.46491	39.0695	0
	1.5133	24.8891	0
	1.5617	21.8535	0
	1.61009	26.5684	0
	1.65849	22.4766	0
	1.70688	20.7894	0
	1.75528	24.7163	0
	1.80367	21.0227	0
	1.85207	22.3284	0
	1.90046	30.9704	0
	1.94886	30.7296	0
	1.99725	28.6554	0.44568
	2.04565	28.7762	0.91836
	2.09404	18.9247	0.92292
	2.14244	15.571	0.969
	2.19083	17.0259	1.1478
	2.23922	7.9006	2.70708
	2.28762	8.1524	10.7293
	2.33601	19.6708	11.0064
	2.38441	32.0519	14.1005
	2.4328	32.9649	20.6988
	2.4812	27.6489	13.4357
	2.52959	45.6928	11.0371
	2.57799	58.3179	18.6466
	2.62638	50.649	19.4368
	2.67478	60.8723	21.6667
	2.72317	63.1874	30.6572
	2.77157	68.5632	34.4678
	2.81996	77.2723	40.4176
	2.86836	55.7878	51.777
	2.91675	65.4776	67.1359
	2.96514	76.6133	77.5807
	3.01354	90.451	86.397
	3.06193	79.7962	97.9435
	3.11033	62.3104	102.073
	3.15872	76.0994	102
	3.20712	60.9357	102
	3.25551	60.246	102
	3.30391	62.9455	102
	3.3523	69.0239	102
	3.4007	66.4264	102
	3.44909	61.2041	102
	3.49749	59.0689	102
	3.54588	59.5444	102
	3.59427	64.38	102
	3.64267	63.0438	102.502
	3.69106	59.7939	103.298
	3.73946	66.0801	102.651
	3.78785	66.2168	102.111
	3.83625	66.3997	102
	3.88464	60.8424	98.0018
	3.93304	44.6172	81.0199
	3.98143	38.1158	64.799
	4.02983	45.8043	60.5552
	4.07822	48.7901	48.0265
	4.12662	38.5425	22.6704
	4.17501	32.5279	11.2169
	4.22341	38.4749	8.95068
	4.2718	37.5283	4.70244
	4.32019	44.3567	3.96852
	4.36859	46.1677	2.25144
	4.41698	38.6254	0.28308
	4.46538	22.2955	3.03084
	4.51377	27.1554	5.877
	4.56217	36.8331	5.11272
	4.61056	29.6994	3.73932
	4.65896	23.757	3.0444
	4.70735	36.987	1.95912
	4.75575	44.216	0.78564
	4.80414	52.0992	0.39996
	4.85254	34.1456	0.39996
	4.90093	29.8351	0.39996
	4.94933	19.6135	0.39996
	4.99772	17.6537	0.39996
	5.04611	22.7913	0.39996
	5.09451	21.0759	0.39996
	5.1429	31.8578	0.39996
	5.1913	26.9665	0.21
	5.23969	34.8385	0
	5.28809	24.8614	0
	5.33648	11.5896	0
	5.38488	19.7483	0
	5.43327	36.8289	0
	5.48167	30.5724	0
	5.53006	26.5202	0
	5.57846	20.3636	0
	5.62685	20.1953	0
	5.67524	24.4036	0
	5.72364	19.0909	0
	5.77203	29.4481	0
	5.82043	20.9959	0
	5.86882	9.0413	0
	5.91722	15.904	0
	5.96561	24.1004	0
	6.01401	28.5976	0
	6.0624	25.4897	0
	6.1108	23.2277	0
	6.15919	26.549	0
	6.20759	22.8249	0
	6.25598	33.298	0
	6.30438	38.6826	0
	6.35277	27.32	0
	6.40116	22.618	0
	6.44956	28.964	0
	6.49795	30.0707	0
	6.54635	17.5169	0
	6.59474	10.2694	0
	6.64314	12.183	0
	6.69153	21.1704	0
	6.73993	34.7851	0
	6.78832	30.3829	0
	6.83672	20	0
	6.88511	13.2583	0
	6.93351	15.2656	0
	6.9819	19.5575	0
	7.0303	26.3313	0
	7.07869	28.6828	0
	7.12708	12.4684	0
	7.17548	19.6803	0
	7.22387	30.4927	0
	7.27227	21.4804	0
	7.32066	9.4806	0
	7.36906	11.2522	0
	7.41745	15.8258	0
	7.46585	15.5772	0
	7.51424	13.4363	0
	7.56264	12.9712	0
	7.61103	7.8276	0
	7.65943	1.6706	0
	7.70782	4.5484	0
	7.75621	6.0837	0
	7.80461	3.4424	0
	7.853	2.1032	0.2856
	7.9014	2.9668	1.461
	7.94979	3.531	2.00004
	7.99819	8.1748	1.95132
	8.04658	21.9285	2.05152
	8.09498	23.1921	2.928
	8.14337	11.765	2.6958
	8.19177	11.2927	2.0604
	8.24016	15.7862	3.89412
	8.28856	13.1539	3.29364
	8.33695	12.7353	6.71844
	8.38535	18.083	6.2076
	8.43374	19.0802	2.32464
	8.48213	18.6134	4.36344
	8.53053	13.7337	9.87192
	8.57892	11.7417	1.10892
	8.62732	21.9342	1.8228
	8.67571	23.8016	1.4118
	8.72411	19.6763	1.40904
	8.7725	49.9875	3.43248
	8.8209	61.1028	4.40328
	8.86929	37.3226	6.35256
	8.91769	19.1059	16.9064
	8.96608	26.3638	12.1541
	9.01448	46.5057	11.2859
	9.06287	48.6737	15.5208
	9.11127	50.0403	18.065
	9.15966	48.7662	15.1958
	9.20805	64.4216	26.6189
	9.25645	64.5559	29.904
	9.30484	45.6667	37.2691
	9.35324	52.4289	49.6241
	9.40163	55.6628	64.2373
	9.45003	64.5747	84.9552
	9.49842	61.7823	100.839
	9.54682	59.0561	94.5475
	9.59521	61.3645	87.6695
	9.64361	68.676	89.1032
	9.692	64.7352	93.7662
	9.7404	62.6676	98.3664
	9.78879	74.6656	88.368
	9.83719	74.0242	69.8263
	9.88558	65.632	45.7742
	9.93397	56.9596	44.5076
	9.98237	50.1817	36.817
	10.0308	65.2431	17.5367
	10.0792	66.137	17.4714
	10.1275	64.645	15.568
	10.176	76.9728	16.0028
	10.2243	77.3305	8.70612
	10.2727	57.5291	5.96448
	10.3211	55.5377	5.67156
	10.3695	57.9195	4.6134
	10.4179	52.0603	6.20844
	10.4663	47.2949	1.84332
	10.5147	44.6857	0.75252
	10.5631	39.4221	3.67308
	10.6115	32.8838	4.15356
	10.6599	34.466	4.0008
	10.7083	28.0198	2.90808
	10.7567	13.2976	0.90324
	10.8051	20.0281	0.11856
	10.8535	15.3271	2.42592
	10.9019	14.7641	2.7978
	10.9503	16.9053	1.41984
	10.9987	15.4354	0.231
	11.0471	23.1626	0.01596
	11.0954	16.9804	0
	11.1438	14.4886	0
	11.1922	19.4694	0
	11.2406	22.1158	0
	11.289	17.0004	0
	11.3374	12.1354	0.01476
	11.3858	27.0108	0.32556
	11.4342	19.8347	1.01676
	11.4826	23.38	2.69952
	11.531	23.6258	1.35372
	11.5794	17.036	0.32052
	11.6278	20.3685	0.37008
	11.6762	19.1896	0.39996
	11.7246	9.9071	0.39996
	11.773	18.4103	0.07356
	11.8214	12.0092	0
	11.8698	7.7749	0
	11.9182	21.9733	0
	11.9665	24.8889	0
	12.0149	14.317	0
	12.0633	6.1895	0
	12.1117	18.3585	0
	12.1601	31.6196	0
	12.2085	27.8783	0
	12.2569	22.6968	0
	12.3053	16.5546	0
	12.3537	5.7917	0
	12.4021	10.71	0
	12.4505	17.6217	0
	12.4989	25.0291	0
	12.5473	30.1812	0
	12.5957	32.5227	0
	12.6441	38.4112	0
	12.6925	32.9461	0
	12.7409	20.0745	0
	12.7893	10.0862	0
	12.8377	14.3342	0
	12.886	28.2444	0
	12.9344	30.6649	0.20628
	12.9828	18.7424	0.25392
	13.0312	12.7158	0.21384
	13.0796	6.4233	0.17376
	13.128	8.9754	0.04248
	13.1764	15.358	0
	13.2248	15.1247	0
	13.2732	17.5431	0
	13.3216	35.382	0
	13.37	21.9854	0
	13.4184	12.6371	0
	13.4668	6.5631	0
	13.5152	17.1074	0
	13.5636	23.6751	0
	13.612	3.5438	0
	13.6604	13.9775	0
	13.7088	24.5098	0
	13.7571	19.6961	0
	13.8056	11.6645	0
	13.8539	15.0289	0
	13.9023	34.9728	0
	13.9507	31.9355	0
	13.9991	28.6035	0
	14.0475	34.882	0.23676
	14.0959	30.6704	0.39996
	14.1443	31.0548	0.39996
	14.1927	30.2702	0.39996
	14.2411	30.3018	0.39996
	14.2895	23.334	0.43248
	14.3379	21.158	1.88232
	14.3863	27.6223	2.11428
	14.4347	25.0029	1.461
	14.4831	18.7979	1.4928
	14.5315	18.6803	1.50396
	14.5799	33.0205	1.39536
	14.6283	34.7196	1.19112
	14.6767	35.9942	1.27092
	14.725	44.3484	1.6494
	14.7734	44.0466	2.20932
	14.8218	50.2579	2.33532
	14.8702	48.5546	2.10504
	14.9186	44.4016	2.0274
	14.967	46.1672	1.9248
	15.0154	35.5629	1.79976
	15.0638	44.0828	2.06172
	15.1122	35.6199	2.48532
	15.1606	29.4494	3.62772
	15.209	38.854	5.07276
	15.2574	40.08	8.16204
	15.3058	27.0615	13.3488
	15.3542	50.8462	20.4742
	15.4026	43.4486	27.6552
	15.451	50.1845	32.9498
	15.4994	58.1785	39.3378
	15.5478	50.1487	49.3776
	15.5961	48.2561	73.8
	15.6445	61.3119	99.0484
	15.6929	75.0324	104.599
	15.7413	75.2219	105.771
	15.7897	74.5266	104.438
	15.8381	74.8165	102.544
	15.8865	72.2722	101.688
	15.9349	77.5115	101.352
	15.9833	84.0413	101.861
	16.0317	82.4371	102.101
	16.0801	82.8015	102.42
	16.1285	79.9669	102.763
	16.1769	71.8109	102.188
	16.2253	67.8281	95.7372
	16.2737	61.1627	87.6462
	16.3221	57.6015	78.7354
	16.3705	62.0607	62.854
	16.4189	65.546	63.4984
	16.4672	68.85	64.4246
	16.5157	70.4308	54.7756
	16.564	71.8637	45.496
	16.6124	75.2646	53.0086
	16.6608	66.4944	54.4963
	16.7092	60.2288	44.1576
	16.7576	61.1266	28.7446
	16.806	63.6574	24.9773
	16.8544	69.7486	31.6142
	16.9028	77.4427	23.7798
	16.9512	76.7382	19.3148
	16.9996	66.8719	18.1715
	17.048	73.0798	16.0559
	17.0964	71.9737	17.7935
	17.1448	72.1251	14.737
	17.1932	80.9591	3.2856
	17.2416	83.3438	5.89488
	17.29	79.5958	6.02064
	17.3384	74.2479	2.33496
	17.3867	71.9857	4.37952
	17.4352	64.3284	7.72356
	17.4835	60.5617	4.0356
	17.5319	71.6785	2.93832
	17.5803	56.0487	1.24596
	17.6287	49.0662	3.957
	17.6771	54.6948	3.08088
	17.7255	51.787	0.5586
	17.7739	50.4546	0
	17.8223	38.2624	0
	17.8707	17.6942	0
	17.9191	33.9418	0
	17.9675	33.3762	0
	18.0159	36.2935	0
	18.0643	29.7207	0
	18.1127	28.263	0
	18.1611	35.2908	0
	18.2095	19.0187	0
	18.2579	19.3877	0
	18.3062	22.4691	0
	18.3546	26.3393	0
	18.403	20.6904	0
	18.4514	18.2596	0
	18.4998	28.3357	0
	18.5482	19.0252	0
	18.5966	8.7941	0
	18.645	20.5798	0
	18.6934	26.9702	0
	18.7418	25.0115	0
	18.7902	35.6238	0
	18.8386	32.3661	0
	18.887	24.2258	0
	18.9354	24.8975	0
	18.9838	22.1467	0
	19.0322	25.8614	0
	19.0806	24.1205	0
	19.129	20.8522	0
	19.1774	22.3748	0
	19.2258	21.3294	0
	19.2741	17.9344	0
	19.3225	10.7496	0
	19.3709	16.7866	0
	19.4193	23.633	0
	19.4677	26.1048	0
	19.5161	20.9606	0
	19.5645	23.6439	0
	19.6129	26.3825	0
	19.6613	14.7564	0
	19.7097	25.414	0
	19.7581	34.6932	0
	19.8065	4.1565	0
	19.8549	12.209	0
	19.9033	19.6027	0
	19.9517	11.517	0
	20	22.3333	0

## Sheet: Extended Data Figure 8c
Extended Data Figure 8c
		Fluorescence intensity (A.U.)
	Distance (μm)	DOX	WGA
	0	33.6667	0
	0.01905	34.7345	0.398
	0.0381	29.0371	0.841
	0.05714	20.6106	0.592
	0.07619	17.0563	0.133
	0.09524	17.1967	0.314
	0.11429	22.3111	0.844
	0.13334	35.7968	1.411
	0.15238	44.3131	1.497
	0.17143	34.0591	1.372
	0.19048	17.108	0.962
	0.20953	13.1054	0.338
	0.22858	18.6665	0.172
	0.24762	21.6214	0.835
	0.26667	20.2693	1.729
	0.28572	17.8925	2.077
	0.30477	17.2389	1.916
	0.32382	20.138	1.298
	0.34286	25.4747	0.48
	0.36191	27.8165	0.374
	0.38096	23.3872	1.273
	0.40001	15.0619	2.227
	0.41906	12.0369	3.113
	0.4381	19.6021	3.825
	0.45715	30.5696	3.594
	0.4762	35.0612	2.34
	0.49525	34.9968	2.083
	0.5143	35.6039	3.974
	0.53334	37.5696	5.423
	0.55239	37.0658	3.67
	0.57144	32.837	2.023
	0.59049	28.4273	3.583
	0.60954	25.065	6.337
	0.62858	20.8949	6.208
	0.64763	18.7973	2.891
	0.66668	18.56	1.28
	0.68573	21.7891	1.996
	0.70478	29.887	2.724
	0.72382	37.6731	2.257
	0.74287	37.8032	1.74
	0.76192	35.6882	1.641
	0.78097	31.6752	1.221
	0.80002	21.3957	1.103
	0.81906	12.3229	1.703
	0.83811	11.8712	2.199
	0.85716	15.4141	1.853
	0.87621	21.3918	1.133
	0.89526	27.4934	1.021
	0.9143	27.2967	1.557
	0.93335	22.7765	1.922
	0.9524	23.6803	2.048
	0.97145	36.2496	2.102
	0.9905	46.1718	1.733
	1.00954	34.7495	1.861
	1.02859	17.6717	2.158
	1.04764	12.2226	2.25
	1.06669	15.2533	2.326
	1.08574	18.5912	3.456
	1.10478	20.5027	3.884
	1.12383	22.3463	2.756
	1.14288	25.6667	1.41
	1.16193	30.0541	0.596
	1.18098	35.379	0.312
	1.20002	39.712	0.286
	1.21907	38.6107	0.691
	1.23812	31.6925	1.044
	1.25717	25.6959	1.023
	1.27622	24.3297	1.127
	1.29526	22.9594	2.132
	1.31431	18.7846	3.561
	1.33336	13.44	3.827
	1.35241	10.6961	2.839
	1.37146	11.1602	2.061
	1.3905	10.9062	1.706
	1.40955	9.6663	1.437
	1.4286	9.4898	1.558
	1.44765	10.7386	1.575
	1.4667	14.2208	1.223
	1.48574	20.4611	1.071
	1.50479	26.394	1.507
	1.52384	28.6133	1.729
	1.54289	33.3136	2.388
	1.56194	42.4444	3.602
	1.58098	43.7003	4.402
	1.60003	34.0363	3.715
	1.61908	25.0337	2.636
	1.63813	19.4143	3.182
	1.65718	15.2859	4.327
	1.67622	17.0116	4.736
	1.69527	22.7703	2.947
	1.71432	22.8936	1.161
	1.73337	19.0256	2.406
	1.75242	18.8212	4.516
	1.77146	19.8419	3.772
	1.79051	18.7616	1.406
	1.80956	15.1233	0.185
	1.82861	14.6514	1.014
	1.84766	20.3123	1.809
	1.8667	25.4608	1.058
	1.88575	21.5827	0.187
	1.9048	11.3673	0.238
	1.92385	5.8584	0.658
	1.9429	8.5863	1.025
	1.96194	14.4828	1.919
	1.98099	18.5637	2.851
	2.00004	18.7333	2.4
	2.01909	16.3428	0.875
	2.03814	14.7043	0.323
	2.05718	18.411	1.383
	2.07623	26.5761	2.988
	2.09528	29.3527	4.184
	2.11433	21.4656	4.69
	2.13338	10.7653	3.66
	2.15242	8.6251	2.11
	2.17147	16.4465	1.118
	2.19052	26.3627	0.752
	2.20957	36.3358	0.684
	2.22862	42.4935	0.933
	2.24766	41.3694	1.405
	2.26671	36.6565	2.117
	2.28576	31.5393	2.936
	2.30481	25.4234	2.254
	2.32386	23.4648	0.731
	2.3429	26.4619	0.126
	2.36195	25.4563	0.789
	2.381	19.1565	1.565
	2.40005	16.3435	2.423
	2.4191	23.2926	3.73
	2.43814	33.9543	4.378
	2.45719	38.4184	4.669
	2.47624	40.538	4.438
	2.49529	37.8918	3.361
	2.51434	27.4679	2.98
	2.53338	20.9088	4.766
	2.55243	25.1471	6.539
	2.57148	30.9205	5.289
	2.59053	27.4254	2.95
	2.60958	17.786	2.351
	2.62862	16.7595	3.561
	2.64767	26.1201	5.297
	2.66672	31.7867	6.747
	2.68577	24.8411	7.147
	2.70482	16.0419	5.438
	2.72386	20.0497	3.604
	2.74291	30.9362	3.315
	2.76196	36.0688	3.628
	2.78101	35.562	4.283
	2.80006	31.4011	5.14
	2.8191	23.1052	5.029
	2.83815	16.0977	5.05
	2.8572	14.9796	6.197
	2.87625	16.625	6.301
	2.8953	20.1459	4.293
	2.91434	27.2363	3.422
	2.93339	34.1264	5.077
	2.95244	37.6103	7.835
	2.97149	37.548	9.192
	2.99054	29.1714	8.052
	3.00958	17.7362	6.951
	3.02863	15.1799	7.138
	3.04768	24.3913	6.63
	3.06673	35.0043	3.7
	3.08578	40.1495	1.691
	3.10482	40.722	2.444
	3.12387	37.2812	3.811
	3.14292	32.1491	5.933
	3.16197	34.5782	9.623
	3.18102	44.8776	10.962
	3.20006	48.9867	9.797
	3.21911	42.386	9.654
	3.23816	36.0035	12.061
	3.25721	38.1213	14.179
	3.27626	41.6349	14.183
	3.2953	40.532	12.424
	3.31435	36.2661	11.167
	3.3334	36	11.333
	3.35245	48.7294	12.769
	3.3715	60.0221	15.139
	3.39054	60.8343	16.956
	3.40959	56.1241	20.866
	3.42864	57.372	26.228
	3.44769	62.8771	27.226
	3.46674	62.2608	25.037
	3.48578	57.639	26.394
	3.50483	57.9494	30.854
	3.52388	63.7325	37.748
	3.54293	69.4013	49.84
	3.56198	71.7486	63.898
	3.58102	71.9484	75.691
	3.60007	73.672	87.134
	3.61912	75.9069	95.336
	3.63817	78.8837	100.113
	3.65722	77.6962	103.855
	3.67626	73.7354	105.907
	3.69531	72.3879	105.782
	3.71436	74.966	105.841
	3.73341	79.2683	106.417
	3.75246	82.7675	106.667
	3.7715	84.2588	106.667
	3.79055	84.492	106.667
	3.8096	84.6735	106.667
	3.82865	85	106.667
	3.8477	84.782	106.667
	3.86674	83.6832	106.667
	3.88579	82.6224	106.294
	3.90484	83.0161	104.354
	3.92389	84.2198	101.781
	3.94294	84.9429	102.034
	3.96198	84.9944	105.273
	3.98103	85	106.94
	4.00008	85	106.773
	4.01913	85	106.667
	4.03818	84.9271	106.667
	4.05722	84.6615	106.667
	4.07627	82.5911	106.667
	4.09532	79.1646	106.667
	4.11437	73.8425	106.667
	4.13342	71.0187	106.667
	4.15246	71.4796	106.667
	4.17151	70.2579	106.667
	4.19056	67.9807	106.667
	4.20961	65.1133	106.667
	4.22866	59.4485	106.667
	4.2477	52.7076	106.667
	4.26675	49.3061	106.667
	4.2858	50.6327	106.667
	4.30485	56.1971	106.667
	4.3239	64.4778	106.667
	4.34294	66.7173	106.667
	4.36199	58.829	106.667
	4.38104	49.3622	106.667
	4.40009	46.7883	106.667
	4.41914	48.9243	106.679
	4.43818	51.2762	106.754
	4.45723	52.84	104.973
	4.47628	53.261	99.592
	4.49533	51.0848	90.45
	4.51438	47.0363	77.103
	4.53342	43.7317	63.373
	4.55247	42.352	55.665
	4.57152	43.9894	52.801
	4.59057	47.4678	49.426
	4.60962	49.6102	43.661
	4.62866	49.8694	35.343
	4.64771	47.6283	24.861
	4.66676	43.7467	15.413
	4.68581	41.7358	10.918
	4.70486	41.8324	12.096
	4.7239	42.6131	14.185
	4.74295	40.9237	14.953
	4.762	35.0408	13.313
	4.78105	32.3865	10.163
	4.8001	40.0656	8.676
	4.81914	48.6556	11.468
	4.83819	50.6518	16.285
	4.85724	48.9663	17.691
	4.87629	44.6191	14.866
	4.89534	38.3257	11.396
	4.91438	33.3976	13.033
	4.93343	26.6533	17.235
	4.95248	18.2922	18.647
	4.97153	22.0892	16.722
	4.99058	28.9878	15.558
	5.00962	28.2602	14.167
	5.02867	28.16	11.498
	5.04772	30.0389	7.882
	5.06677	24.184	5.355
	5.08582	15.4203	4.953
	5.10486	17.9827	4.294
	5.12391	28.6262	3.714
	5.14296	31.3761	5.613
	5.16201	25.1194	8.516
	5.18106	21.2185	10.688
	5.2001	22.0341	11.506
	5.21915	23.3856	10.661
	5.2382	23.3265	9.626
	5.25725	21.0012	9.682
	5.2763	23.7955	10.02
	5.29534	35.4349	8.55
	5.31439	43.9863	5.185
	5.33344	36.4133	2.973
	5.35249	29.168	3.785
	5.37154	29.8778	5.059
	5.39058	33.2159	5.257
	5.40963	33.8294	5.488
	5.42868	30.5401	5.223
	5.44773	25.692	4.206
	5.46678	23.0923	3.654
	5.48582	20.8282	4.443
	5.50487	17.2764	5.392
	5.52392	14.2571	5.708
	5.54297	15.6702	6.351
	5.56202	20.9599	6.642
	5.58106	23.1768	6.923
	5.60011	22.3627	6.662
	5.61916	22.332	4.425
	5.63821	21.9282	1.728
	5.65726	18.5618	2.27
	5.6763	18.6537	5.83
	5.69535	25.3688	7.484
	5.7144	30.7007	6.299
	5.73345	32.8491	5.57
	5.7525	33.6722	6.715
	5.77154	33.3037	8.255
	5.79059	32.35	6.94
	5.80964	29.8327	3.967
	5.82869	25.5298	2.3
	5.84774	20.9659	1.704
	5.86678	13.7515	2.462
	5.88583	9.3155	4.441
	5.90488	12.0928	6.289
	5.92393	17.5562	7.061
	5.94298	19.5824	7.029
	5.96202	19.7477	6.914
	5.98107	19.2636	7.51
	6.00012	18.6533	7.467
	6.01917	20.1545	5.242
	6.03822	26.7355	3.408
	6.05726	33.6247	4.728
	6.07631	34.3682	6.907
	6.09536	29.9001	6.879
	6.11441	25.4096	5.446
	6.13346	22.5179	4.35
	6.1525	18.4969	3.76
	6.17155	13.4257	3.528
	6.1906	10.619	5.068
	6.20965	12.7046	7.573
	6.2287	17.3579	9.051
	6.24774	21.1175	9.479
	6.26679	23.5563	8.707
	6.28584	22.8533	6.416
	6.30489	17.2102	4.101
	6.32394	15.5221	2.962
	6.34298	20.6234	2.316
	6.36203	23.6801	1.841
	6.38108	21.0865	2.112
	6.40013	18.5883	4.031
	6.41918	18.6825	7.028
	6.43822	18.2716	8.062
	6.45727	19.3594	5.782
	6.47632	28.8133	3.986
	6.49537	42.0523	6.895
	6.51442	42.1362	10.39
	6.53346	33.3605	8.617
	6.55251	26.7761	4.711
	6.57156	22.0204	3.751
	6.59061	18.2187	5.108
	6.60966	17.7489	5.876
	6.6287	20.0581	4.288
	6.64775	23.0524	1.393
	6.6668	23.6667	1
	6.68585	26.5371	2.185
	6.7049	31.2435	3.279
	6.72394	35.1932	4.601
	6.74299	41.8365	5.9
	6.76204	48.9948	5.832
	6.78109	50.5895	4.939
	6.80014	43.1616	5.973
	6.81918	31.8345	8.016
	6.83823	20.7095	8.014
	6.85728	19.9271	5.047
	6.87633	31.9295	3.062
	6.89538	43.5442	2.281
	6.91442	44.9206	1.664
	6.93347	39.7435	1.601
	6.95252	35.6103	2.667
	6.97157	37.0351	4.135
	6.99062	35.3489	6.152
	7.00966	24.8911	6.989
	7.02871	18.2497	5.273
	7.04776	25.9543	2.629
	7.06681	37.4048	1.493
	7.08586	37.8038	1.391
	7.1049	28.9216	1.515
	7.12395	21.6387	1.968
	7.143	20.6871	2.619
	7.16205	23.2207	3.542
	7.1811	27.587	4.269
	7.20014	28.544	3.867
	7.21919	27.876	2.948
	7.23824	31.3265	2.399
	7.25729	35.1566	2.972
	7.27634	33.865	4.168
	7.29538	31.0932	4.928
	7.31443	32.3369	5.249
	7.33348	34.44	4.427
	7.35253	34.0444	2.44
	7.37158	33.4275	1.219
	7.39062	35.668	1.458
	7.40967	38.0031	2.483
	7.42872	34.1595	3.217
	7.44777	24.499	3.65
	7.46682	18.0875	4.448
	7.48586	27.2052	4.538
	7.50491	45.3917	3.355
	7.52396	47.8814	2.494
	7.54301	34.8065	3.169
	7.56206	27.2138	5.085
	7.5811	33.5294	6.34
	7.60015	42.1333	4.708
	7.6192	45.6327	1.912
	7.63825	46.2251	1.526
	7.6573	43.6723	2.154
	7.67634	37.0635	2.17
	7.69539	37.9247	1.663
	7.71444	46.7761	1.88
	7.73349	49.2539	1.742
	7.75254	37.7605	1.445
	7.77158	26.76	2.789
	7.79063	27.9505	5.099
	7.80968	35.1197	6.106
	7.82873	38.3637	6.061
	7.84778	31.8557	5.762
	7.86682	23.5797	5.201
	7.88587	22.997	3.943
	7.90492	27.4473	2.975
	7.92397	28.8749	3.283
	7.94302	25.5298	3.169
	7.96206	23.7182	2.072
	7.98111	23.0745	1.897
	8.00016	21.5067	3.707
	8.01921	19.7833	5.822
	8.03826	19.733	6.313
	8.0573	19.3545	6.116
	8.07635	18.8027	6.549
	8.0954	21.0748	7.156
	8.11445	28.9726	7.208
	8.1335	34.8267	6.506
	8.15254	35.9399	5.058
	8.17159	35.7936	3.309
	8.19064	33.2642	2.243
	8.20969	29.5902	2.187
	8.22874	27.0892	3.895
	8.24778	23.3279	4.994
	8.26683	20.0763	4.412
	8.28588	22.6109	3.336
	8.30493	29.896	3.7
	8.32398	30.7803	4.209
	8.34302	24.7955	3.659
	8.36207	24.7591	3.478
	8.38112	33.6101	4.15
	8.40017	40.4736	5.158
	8.41922	44.0819	5.221
	8.43826	43.6108	6.298
	8.45731	30.5232	6.387
	8.47636	12.3399	4.719
	8.49541	11.7264	2.512
	8.51446	24.1212	1.738
	8.5335	33.0747	2.538
	8.55255	34.2236	3.691
	8.5716	35.0408	4.891
	8.59065	39.7946	5.96
	8.6097	42.9158	6.096
	8.62874	41.9494	6.054
	8.64779	41.8107	7.98
	8.66684	43.8267	11.68
	8.68589	45.3668	14.329
	8.70494	45.2882	14.549
	8.72398	43.8327	13.55
	8.74303	42.4535	11.784
	8.76208	42.6011	10.891
	8.78113	43.8078	12.898
	8.80018	41.144	16.202
	8.81922	31.82	18.253
	8.83827	25.3629	18.671
	8.85732	29.96	19.633
	8.87637	38.4983	23.163
	8.89542	48.1296	29.385
	8.91446	58.7229	36.179
	8.93351	62.7275	41.977
	8.95256	59.5061	43.435
	8.97161	58.9781	40.516
	8.99066	64.0541	40.404
	9.0097	68.8782	51.941
	9.02875	70.6703	69.263
	9.0478	71.9048	77.347
	9.06685	70.0821	76.911
	9.0859	63.7724	80.751
	9.10494	61.2812	92.326
	9.12399	67.9617	99.846
	9.14304	74.4158	98.037
	9.16209	72.2351	94.305
	9.18114	65.2149	96.782
	9.20018	60.3216	103.422
	9.21923	57.8844	106.513
	9.23828	57.4356	106.667
	9.25733	61.1899	106.443
	9.27638	65.3743	106.624
	9.29542	65.2489	106.658
	9.31447	62.0276	106.499
	9.33352	60.6133	106.32
	9.35257	60.9998	106.527
	9.37162	60.8935	106.909
	9.39066	62.5045	105.2
	9.40971	62.3763	99.062
	9.42876	52.7086	93.796
	9.44781	39.6027	91.949
	9.46686	44.5797	89.476
	9.4859	64.2294	85.543
	9.50495	74.0365	82.576
	9.524	71.3401	79.633
	9.54305	64.3503	73.421
	9.5621	52.7031	65.686
	9.58114	38.2994	60.21
	9.60019	26.4731	54.79
	9.61924	18.2563	50.362
	9.63829	16.1161	48.087
	9.65734	25.5223	47.213
	9.67638	32.6753	47.981
	9.69543	31.3877	47.566
	9.71448	26.7273	41.751
	9.73353	26.6603	33.579
	9.75258	33.694	30.731
	9.77162	40.5401	32.708
	9.79067	39.3967	31.352
	9.80972	32.3524	24.438
	9.82877	25.2905	18.709
	9.84782	20.5543	16.962
	9.86686	21.1029	15.5
	9.88591	24.0335	14.533
	9.90496	24.0865	14.996
	9.92401	22.2183	14.985
	9.94306	21.2456	13.369
	9.9621	24.3816	12.477
	9.98115	28.6048	13.508
	10.0002	29.6667	14.667
	10.0192	29.2381	12.802
	10.0383	23.5436	8.89
	10.0573	14.7772	6.658
	10.0764	14.8167	6.407
	10.0954	27.738	6.755
	10.1145	39.1802	7.292
	10.1335	39.3627	7.562
	10.1526	33.6862	7.26
	10.1716	24.8114	7.236
	10.1907	15.4376	7.206
	10.2097	15.5841	7.108
	10.2288	26.0454	8.167
	10.2478	36.7572	9.671
	10.2669	44.2763	10.068
	10.2859	46.4514	10.389
	10.305	46.1988	10.651
	10.324	49.6077	8.929
	10.3431	50.4629	5.347
	10.3621	40.281	2.574
	10.3812	30.9205	2.266
	10.4002	38.2176	2.228
	10.4193	51.4254	2.951
	10.4383	55.3774	5.2
	10.4573	50.1163	7.377
	10.4764	44.0408	7.837
	10.4954	39.4755	6.769
	10.5145	35.7081	5.202
	10.5335	36.4155	4.221
	10.5526	39.861	4.223
	10.5716	37.4664	4.326
	10.5907	29.5089	4.313
	10.6097	26.0948	3.794
	10.6288	32.1967	2.932
	10.6478	37.801	2.914
	10.6669	33.7867	3.387
	10.6859	25.2037	2.875
	10.705	19.293	1.085
	10.724	17.2687	0.932
	10.7431	16.0399	2.484
	10.7621	12.2112	4.062
	10.7812	9.7869	6.915
	10.8002	17.0832	8.882
	10.8193	27.0114	5.9
	10.8383	22.6629	1.822
	10.8574	15.7701	2.147
	10.8764	21.1957	5.024
	10.8955	34.2965	5.698
	10.9145	35.4214	4.534
	10.9336	23.5355	5.171
	10.9526	14.5238	9.905
	10.9717	11.7666	12.777
	10.9907	13.1181	9.7
	11.0097	20.1913	4.592
	11.0288	31.4768	2.581
	11.0478	33.6795	2.314
	11.0669	24.9131	2.222
	11.0859	16.2814	2.436
	11.105	13.8022	2.775
	11.124	15.4582	2.853
	11.1431	18.8201	2.504
	11.1621	23.558	2.318
	11.1812	26.2	2.756
	11.2002	24.5152	2.526
	11.2193	20.5492	1.535
	11.2383	15.3396	1
	11.2574	10.3516	1.975
	11.2764	9.5467	3.248
	11.2955	12.3551	3.517
	11.3145	15.4472	3.603
	11.3336	17.2667	3.667
	11.3526	16.8343	2.582
	11.3717	14.4748	1.115
	11.3907	11.5321	0.758
	11.4098	12.963	1.02
	11.4288	18.9184	1.85
	11.4479	25.2028	2.726
	11.4669	28.8133	4.773
	11.4859	27.8838	8.396
	11.505	26.3186	10.327
	11.524	25.7246	6.948
	11.5431	23.8457	1.399
	11.5621	21.0114	0.901
	11.5812	19.3898	3.487
	11.6002	18.3472	3.869
	11.6193	20.9951	3.396
	11.6383	31.0287	3.374
	11.6574	35.7816	2.92
	11.6764	28.9759	2.212
	11.6955	22.7667	2.594
	11.7145	20.4533	3.229
	11.7336	16.5589	2.54
	11.7526	13.1698	0.814
	11.7717	9.4517	0.762
	11.7907	5.1744	3.188
	11.8098	3.0691	4.453
	11.8288	5.6407	3.066
	11.8479	11.4164	1.327
	11.8669	16.4549	1.147
	11.8859	16.4983	1.355
	11.905	11.7347	1.014
	11.924	7.3078	0.533
	11.9431	7.2701	0.193
	11.9621	10.2007	0.194
	11.9812	10.0123	0.535
	12.0002	7.6133	0.76
	12.0193	7.8127	0.34
	12.0383	12.6116	0
	12.0574	17.1505	0.177
	12.0764	18.0165	1.658
	12.0955	17.8027	5.476
	12.1145	18.8398	9.034
	12.1336	19.7429	8.35
	12.1526	20.9295	5.169
	12.1717	24.7784	3.394
	12.1907	26.7246	2.651
	12.2098	27.6686	1.598
	12.2288	29.7602	0.907
	12.2479	31.0722	0.346
	12.2669	30.3221	0
	12.286	27.8139	0.064
	12.305	21.7523	0.655
	12.3241	15.3334	1.853
	12.3431	13.5357	2.597
	12.3621	18.2592	2.167
	12.3812	22.7211	2
	12.4002	26.5499	1.91
	12.4193	25.1967	0.846
	12.4383	17.2215	0.406
	12.4574	11.8469	1.276
	12.4764	11.5736	1.814
	12.4955	11.6747	0.996
	12.5145	13.436	0.315
	12.5336	18.6384	0.413
	12.5526	22.5983	0.868
	12.5717	25.9271	1.237
	12.5907	26.2254	2.032
	12.6098	21.934	2.015
	12.6288	19.8898	0.713
	12.6479	22.1591	0.661
	12.6669	23.8933	0.947
	12.686	22.0959	1.34
	12.705	19.9125	1.072
	12.7241	21.5505	1.078
	12.7431	26.7007	2.292
	12.7622	27.9875	3.053
	12.7812	21.9076	2.814
	12.8003	15.1899	4.775
	12.8193	14.6211	8.133
	12.8384	16.2652	7.917
	12.8574	14.415	4.381
	12.8765	9.9209	2.41
	12.8955	9.2086	3.707
	12.9145	14.5147	4.761
	12.9336	18.6016	3.825
	12.9526	15.9339	2.438
	12.9717	10.4683	1.549
	12.9907	9.3715	0.893
	13.0098	10.7102	0.81
	13.0288	11.0381	1.496
	13.0479	11.2865	1.886
	13.0669	14.2832	1.339
	13.086	20.065	0.767
	13.105	26.333	1.921
	13.1241	26.1047	4.663
	13.1431	16.6234	5.4
	13.1622	10.122	3.527
	13.1812	14.7774	1.629
	13.2003	18.9024	0.866
	13.2193	16.4573	0.181
	13.2384	12.3818	0.944
	13.2574	10.9643	2.783
	13.2765	11.9123	2.841
	13.2955	14.3985	1.164
	13.3146	18.0295	0.835
	13.3336	20.6667	2.667
	13.3527	18.2936	3.931
	13.3717	16.8455	3.208
	13.3907	16.7931	2.892
	13.4098	16.0042	2.885
	13.4288	19.3347	2.686
	13.4479	27.8777	2.5
	13.4669	33.9413	1.787
	13.486	32.0629	0.994
	13.505	27.4114	0.441
	13.5241	27.554	0.354
	13.5431	30.5079	1.022
	13.5622	28.6857	1.972
	13.5812	21.6784	2.415
	13.6003	19.2848	1.521
	13.6193	25.6087	0.304
	13.6384	31.7125	0.634
	13.6574	31.1731	1.733
	13.6765	26.4952	2.819
	13.6955	23.5857	3.35
	13.7146	25.6544	3.124
	13.7336	27.4741	2.17
	13.7527	26.7465	1.486
	13.7717	24.6945	1.731
	13.7907	25.4941	2.115
	13.8098	28.0748	2.265
	13.8288	28.6631	2.566
	13.8479	27.0115	2.497
	13.8669	24.1157	1.659
	13.886	21.362	1.141
	13.905	19.2909	1.923
	13.9241	16.9412	3.132
	13.9431	13.3907	3.659
	13.9622	10.4359	4.691
	13.9812	10.6866	4.981
	14.0003	13.0933	4.053
	14.0193	17.3689	2.554
	14.0384	20.5224	1.139
	14.0574	24.0559	0.722
	14.0765	30.4965	0.986
	14.0955	31.6882	0.835
	14.1146	22.8775	0.589
	14.1336	13.5701	1.287
	14.1527	14.1742	2.425
	14.1717	21.0691	2.737
	14.1908	26.9646	3.176
	14.2098	28.3551	3.02
	14.2289	24.2691	1.824
	14.2479	17.5449	1.316
	14.2669	15.1083	1.213
	14.286	20.7279	1.714
	14.305	26.2979	3.287
	14.3241	21.8571	4.745
	14.3431	13.9584	4.838
	14.3622	13.3016	3.349
	14.3812	19.9644	1.94
	14.4003	24.216	1.061
	14.4193	19.5398	1.274
	14.4384	12.0393	1.988
	14.4574	9.2366	2.022
	14.4765	11.2985	2.019
	14.4955	17.4766	2.251
	14.5146	25.0473	2.998
	14.5336	26.1163	3.38
	14.5527	18.2266	2.796
	14.5717	13.5015	1.476
	14.5908	19.4358	0.659
	14.6098	27.5499	1.525
	14.6289	32.4502	3.12
	14.6479	36.0997	3.724
	14.667	35.3333	3.333
	14.686	29.3025	2.653
	14.7051	27.49	2.078
	14.7241	32.6236	1.382
	14.7431	39.0369	1.221
	14.7622	42.2041	1.585
	14.7812	41.0944	2.427
	14.8003	36.0336	3.92
	14.8193	31.9482	4.244
	14.8384	28.5898	2.957
	14.8574	25.2212	0.995
	14.8765	24.7673	0.364
	14.8955	27.1083	0.923
	14.9146	30.104	1.595
	14.9336	32.0549	1.933
	14.9527	33.4185	3.41
	14.9717	34.2327	5.823
	14.9908	34.2331	6.906
	15.0098	36.3702	4.824
	15.0289	38.3466	1.948
	15.0479	36.3829	1.388
	15.067	36.1824	2.635
	15.086	41.0835	3.412
	15.1051	45.7968	2.324
	15.1241	47.0264	1.586
	15.1432	49.8237	3.07
	15.1622	58.1605	6.197
	15.1813	62.0594	10.089
	15.2003	54.0016	12.568
	15.2194	40.6398	10.593
	15.2384	35.7891	7.061
	15.2575	42.0598	8.087
	15.2765	50.4742	10.607
	15.2955	55.1463	10.435
	15.3146	56.8423	9.987
	15.3336	57.24	11.56
	15.3527	56.9471	13.276
	15.3717	57.0657	14.682
	15.3908	57.4412	15.417
	15.4098	56.8343	14.166
	15.4289	55.6141	11.193
	15.4479	56.0066	9.034
	15.467	61.0203	8.493
	15.486	68.7958	8.974
	15.5051	68.3671	9.679
	15.5241	58.2691	11.792
	15.5432	51.9614	15.907
	15.5622	55.3147	19.686
	15.5813	62.4161	20.129
	15.6003	67.0795	19.463
	15.6194	68.4656	20.013
	15.6384	68.7421	22.739
	15.6575	68.9752	26.313
	15.6765	69.1761	28.755
	15.6956	71.6339	26.523
	15.7146	72.0884	21.483
	15.7337	68.4624	17.673
	15.7527	63.4532	16.842
	15.7717	60.2173	16.727
	15.7908	58.7139	14.292
	15.8098	56.5374	10.747
	15.8289	48.7538	8.26
	15.8479	42.6739	8.157
	15.867	50.1915	8.535
	15.886	61.3429	8.366
	15.9051	63.868	7.907
	15.9241	61.2622	7.543
	15.9432	58.6353	7.116
	15.9622	58.3455	7.45
	15.9813	59.4857	9.368
	16.0003	56.6267	10.893
	16.0194	54.3033	10.785
	16.0384	58.2246	9.931
	16.0575	64.6478	9.179
	16.0765	71.5251	9.185
	16.0956	78.3853	10.229
	16.1146	79.7858	11.738
	16.1337	73.6027	12.299
	16.1527	65.5374	11.788
	16.1717	61.4047	10.806
	16.1908	60.8299	9.354
	16.2098	61.4298	7.351
	16.2289	61.7905	6.454
	16.2479	63.5517	7.083
	16.267	66.7216	9.129
	16.286	69.7619	12.462
	16.3051	72.3114	15.492
	16.3241	73.1065	19.289
	16.3432	71.0392	24.759
	16.3622	67.6447	30.486
	16.3813	65.6958	34.65
	16.4003	63.8539	37.502
	16.4194	64.2578	39.903
	16.4384	70.5244	42.722
	16.4575	77.2197	48.512
	16.4765	77.1216	57.207
	16.4956	73.8171	65.76
	16.5146	74.4215	70.593
	16.5337	75.7291	73.369
	16.5527	73.8313	78.262
	16.5718	70.929	84.541
	16.5908	68.0742	84.462
	16.6099	65.1714	83.095
	16.6289	66.6449	88.028
	16.648	72.9786	98.333
	16.667	81.3333	103.667
	16.6861	83.5163	97.737
	16.7051	82.45	91.396
	16.7241	78.2261	94.069
	16.7432	66.5614	99.127
	16.7622	53.6084	99.155
	16.7813	55.1302	97.072
	16.8003	66.0587	96.71
	16.8194	74.6024	98.65
	16.8384	81.2657	99.829
	16.8575	84.0237	98.419
	16.8765	78.1632	96.236
	16.8956	71.0454	92.849
	16.9146	72.2303	87.638
	16.9337	78.7125	84.279
	16.9527	78.5102	82.875
	16.9718	69.5762	82.355
	16.9908	62.9775	81.24
	17.0099	66.2553	79.088
	17.0289	73.2097	79.887
	17.048	76.0669	85.651
	17.067	74.5184	88.612
	17.0861	74.6393	80.575
	17.1051	76.6042	72.262
	17.1242	75.1397	78.407
	17.1432	68.4082	89.878
	17.1623	63.1214	91.285
	17.1813	67.0397	85.193
	17.2003	77.1787	80.37
	17.2194	81.231	79.602
	17.2384	76.9284	80.182
	17.2575	73.2503	80.974
	17.2765	73.0328	80.524
	17.2956	72.0208	74.613
	17.3146	71.4614	68.104
	17.3337	70.6667	72.6
	17.3527	69.5999	87.511
	17.3718	69.0957	99.073
	17.3908	68.831	100.89
	17.4099	66.9574	99.258
	17.4289	64.2275	99.102
	17.448	63.6902	99.92
	17.467	65.4352	101.55
	17.4861	69.2794	103.973
	17.5051	74.3669	105.787
	17.5242	76.9967	105.01
	17.5432	77.3566	104.217
	17.5623	76.741	104.659
	17.5813	78.049	105.224
	17.6003	81.7696	105.507
	17.6194	84.2857	105.639
	17.6384	84.964	105.884
	17.6575	85	106.269
	17.6765	84.6242	106.333
	17.6956	84.8697	106.482
	17.7146	85	106.613
	17.7337	85	106.667
	17.7527	85	106.655
	17.7718	85	106.638
	17.7908	85	106.667
	17.8099	85	106.092
	17.8289	85	103.478
	17.848	85	100.098
	17.867	85	100.004
	17.8861	84.1999	103.816
	17.9051	82.763	106.461
	17.9242	81.5947	106.175
	17.9432	81.2167	105.611
	17.9623	81.5724	105.802
	17.9813	81.5042	106.337
	18.0004	79.72	106.52
	18.0194	77.3808	106.328
	18.0385	75.1418	106.185
	18.0575	73.111	106.044
	18.0766	74.3979	106.072
	18.0956	75.6939	106.558
	18.1147	71.292	106.494
	18.1337	62.856	104.101
	18.1527	57.7979	99.932
	18.1718	54.5385	93.929
	18.1908	50.3717	85.443
	18.2099	49.0888	75.868
	18.2289	47.3868	67.642
	18.248	38.7583	61.93
	18.267	29.1147	55.899
	18.2861	31.021	48.281
	18.3051	41.1748	40.755
	18.3242	43.7886	34.006
	18.3432	39.0267	29.798
	18.3623	35.9926	29.129
	18.3813	33.7948	27.806
	18.4004	31.2053	23.919
	18.4194	33.9469	24.175
	18.4385	39.093	22.676
	18.4575	40.545	14.963
	18.4766	38.9695	10.367
	18.4956	37.4811	12.142
	18.5147	36.4354	14.098
	18.5337	34.9381	12.765
	18.5527	37.2327	10.802
	18.5718	41.6463	11.878
	18.5908	38.7947	14.464
	18.6099	29.9516	14.651
	18.6289	24.0138	11.845
	18.648	23.3701	10.339
	18.667	24.6533	12.027
	18.6861	26.0005	13.171
	18.7051	24.5894	10.63
	18.7242	23.3046	6.591
	18.7432	25.9204	4.55
	18.7623	26.4297	4.244
	18.7813	21.0233	4.44
	18.8004	16.2875	6.173
	18.8194	17.7481	7.915
	18.8385	20.9977	7.384
	18.8575	22.0933	5.878
	18.8766	25.2251	6.078
	18.8956	32.9846	7.415
	18.9147	42.4542	7.765
	18.9337	47.1963	5.991
	18.9528	43.954	4.882
	18.9718	36.8287	5.62
	18.9909	35.0788	6.342
	19.0099	40.6709	5.392
	19.0289	38.0221	3.492
	19.048	23.4286	2.51
	19.067	13.6997	2.767
	19.0861	17.7299	4.823
	19.1051	24.8395	8.788
	19.1242	28.4076	11.411
	19.1432	30.7752	9.418
	19.1623	32.1759	5.217
	19.1813	33.4253	2.89
	19.2004	33.2539	1.603
	19.2194	28.5887	0.638
	19.2385	24.5333	0.225
	19.2575	26.0095	0.1
	19.2766	28.1217	0.021
	19.2956	27.2094	0.009
	19.3147	23.2825	1.752
	19.3337	24.8667	6.573
	19.3528	35.8863	9.011
	19.3718	44.4149	6.514
	19.3909	41.1827	2.558
	19.4099	34.8633	1.518
	19.429	32.8141	1.755
	19.448	34.3467	1.562
	19.4671	36.8101	1.353
	19.4861	36.962	1.273
	19.5052	34.6355	1.264
	19.5242	33.3401	1.381
	19.5433	35.0209	1.383
	19.5623	36.886	1.506
	19.5813	37.6819	1.441
	19.6004	36.8315	1.173
	19.6194	35.9189	1.187
	19.6385	40.087	1.629
	19.6575	48.3244	1.825
	19.6766	51.4478	1.359
	19.6956	43.5225	1.185
	19.7147	34.5619	2.248
	19.7337	32.6379	3.989
	19.7528	30.8045	3.6
	19.7718	24.2819	1.72
	19.7909	14.4026	0.658
	19.8099	7.9301	1.665
	19.829	13.6964	3.435
	19.848	24.6038	3.936
	19.8671	27.3296	3.949
	19.8861	24.3058	3.547
	19.9052	23.9986	1.774
	19.9242	27.287	0.593
	19.9433	30.0272	0.227
	19.9623	26.4148	0.048
	19.9813	15.5203	1.267
	20.0004	8.3333	5

## Sheet: Extended Data Figure 8d
Extended Data Figure 8d
		Fluorescence intensity (A.U.)
	Distance (μm)	DOX	WGA
	0	90.6667	4.40004
	0.02345	39.7492	3.34812
	0.04689	16.3538	2.65932
	0.07034	11.3156	4.41048
	0.09379	15.9015	2.93004
	0.11724	27.7385	0
	0.14068	29.4098	0.18672
	0.16413	27.6376	0.79188
	0.18758	20.7915	3.9144
	0.21102	13.0687	2.65464
	0.23447	9.3477	3.2568
	0.25792	9.8399	5.53584
	0.28136	13.7947	6.8466
	0.30481	10.9097	5.99268
	0.32826	12.7438	4.86804
	0.35171	11.7485	6.01212
	0.37515	11.5723	7.31832
	0.3986	18.2547	7.59828
	0.42205	23.3556	4.07892
	0.44549	29.8464	0.91476
	0.46894	30.8433	2.52132
	0.49239	26.5293	3.29148
	0.51583	20.0099	2.46612
	0.53928	12.4231	2.38512
	0.56273	6.5144	2.58216
	0.58618	11.3376	5.7894
	0.60962	16.174	9.375
	0.63307	20.5596	8.18856
	0.65652	19.5501	5.91984
	0.67996	12.0853	3.30468
	0.70341	11.0583	2.86608
	0.72686	21.7752	4.3104
	0.7503	23.9761	4.72728
	0.77375	18.3948	1.1928
	0.7972	21.621	3.29736
	0.82065	27.3051	6.22836
	0.84409	24.6933	4.0728
	0.86754	16.3728	0.19944
	0.89099	12.06	0.59688
	0.91443	13.97	1.104
	0.93788	9.9469	1.3182
	0.96133	4.0485	3.7002
	0.98477	3.0567	5.03988
	1.00822	11.1686	5.78532
	1.03167	25.1876	8.16096
	1.05512	22.0003	8.39556
	1.07856	14.9335	11.873
	1.10201	11.525	9.90276
	1.12546	12.8489	5.08116
	1.1489	13.0732	1.57752
	1.17235	8.5816	1.21788
	1.1958	7.6221	3.95364
	1.21924	8.6205	8.64
	1.24269	9.3265	8.84544
	1.26614	7.0117	3.5118
	1.28959	5.9982	2.53176
	1.31303	10.6842	8.07948
	1.33648	20.0769	12.1334
	1.35993	29.6056	6.8688
	1.38337	27.0414	7.6086
	1.40682	17.3675	8.38236
	1.43027	14.6798	10.6093
	1.45371	24.8717	18.7757
	1.47716	33.3204	19.0063
	1.50061	27.0739	6.26208
	1.52406	21.7877	7.86204
	1.5475	16.6351	14.8945
	1.57095	20.6494	15.1039
	1.5944	25.7385	12.4831
	1.61784	15.4201	12.0353
	1.64129	21.3442	5.94588
	1.66474	26.9097	5.3274
	1.68818	22.8253	6.79392
	1.71163	22.6357	9.70128
	1.73508	23.4701	15.2692
	1.75853	19.1024	15.8388
	1.78197	25.7042	11.37
	1.80542	39.9667	8.70324
	1.82887	36.7975	16.7117
	1.85231	36.1498	25.3555
	1.87576	43.1258	28.9548
	1.89921	49.5091	26.0969
	1.92265	51.9814	30.2357
	1.9461	47.7229	45.469
	1.96955	53.6431	46.3573
	1.993	53.4255	39.799
	2.01644	45.6531	37.8619
	2.03989	42.2393	40.1624
	2.06334	45.7776	46.7886
	2.08678	44.0036	58.2014
	2.11023	50.1419	57.9396
	2.13368	71.2828	54.0888
	2.15712	74.1617	55.0728
	2.18057	68.4801	62.2669
	2.20402	64.7527	65.8478
	2.22747	55.3718	65.5746
	2.25091	47.8559	63.129
	2.27436	50.7967	60.5515
	2.29781	61.2961	58.7357
	2.32125	66.1749	56.4746
	2.3447	50.5304	56.0177
	2.36815	54.3149	58.1692
	2.39159	63.5301	54.6808
	2.41504	69.5519	47.2114
	2.43849	77.7372	37.2902
	2.46194	69.395	26.9579
	2.48538	55.4161	19.6496
	2.50883	62.6594	17.7964
	2.53228	70.1589	19.8724
	2.55572	67.8389	28.6847
	2.57917	60.4703	31.9532
	2.60262	61.2908	29.7313
	2.62606	74.7389	26.3293
	2.64951	84.14	16.5974
	2.67296	84.9934	9.35748
	2.69641	73.9487	14.7834
	2.71985	56.0651	25.6949
	2.7433	59.9116	27.4348
	2.76675	69.1399	24.2394
	2.79019	68.8359	19.4969
	2.81364	61.9687	19.1798
	2.83709	55.9693	16.2362
	2.86053	52.8862	12.9418
	2.88398	53.6297	16.4878
	2.90743	60.7113	27.7858
	2.93088	69.4795	31.1004
	2.95432	73.0128	22.6567
	2.97777	66.7268	20.3244
	3.00122	65.5475	12.95
	3.02466	69.4024	3.46488
	3.04811	65.3015	1.77048
	3.07156	67.8093	4.233
	3.095	74.2792	9.09624
	3.11845	70.3513	15.5952
	3.1419	69.9332	18.4596
	3.16535	66.8912	22.7046
	3.18879	70.5928	21.4931
	3.21224	79.2869	16.5994
	3.23569	84.1882	15.0108
	3.25913	85.3402	19.7994
	3.28258	80.5489	18.6978
	3.30603	78.1685	10.7545
	3.32947	82.465	11.2135
	3.35292	86.0533	21.0384
	3.37637	85.7235	30.5878
	3.39982	85.0172	35.9639
	3.42326	85.2978	36.0169
	3.44671	85.7527	37.3782
	3.47016	83.0981	40.3013
	3.4936	83.2658	41.6993
	3.51705	82.6295	46.7158
	3.5405	77.5596	49.876
	3.56394	78.7537	52.6235
	3.58739	84.1833	65.6222
	3.61084	82.8649	66.5578
	3.63429	78.487	68.9927
	3.65773	80.345	72.3191
	3.68118	83.3092	72.786
	3.70463	86.0518	80.1911
	3.72807	75.9949	92.9353
	3.75152	58.4803	91.4987
	3.77497	60.917	80.3689
	3.79841	76.4141	79.4544
	3.82186	75.7675	82.1185
	3.84531	52.95	86.8556
	3.86876	55.022	84.028
	3.8922	71.4024	77.7433
	3.91565	65.9885	71.8487
	3.9391	41.4377	61.457
	3.96254	32.4956	54.3548
	3.98599	48.7468	52.9668
	4.00944	51.5136	55.214
	4.03288	42.2466	52.5968
	4.05633	42.6165	42.5989
	4.07978	42.999	38.868
	4.10323	46.0594	45.4512
	4.12667	50.3657	47.773
	4.15012	46.6812	47.2504
	4.17357	40.9135	50.3033
	4.19701	34.0174	43.5534
	4.22046	32.0216	46.5446
	4.24391	33.7425	50.1676
	4.26735	30.7107	47.8376
	4.2908	29.0809	50.7484
	4.31425	27.3823	48.9505
	4.3377	26.5412	48.2273
	4.36114	26.0587	43.9931
	4.38459	22.9369	33.5046
	4.40804	19.8128	31.5889
	4.43148	21.6362	33.5514
	4.45493	26.0328	31.9805
	4.47838	27.2064	29.5592
	4.50182	31.2243	23.7818
	4.52527	31.0187	11.3534
	4.54872	20.5617	5.93172
	4.57217	7.5279	11.4883
	4.59561	11.7767	16.0822
	4.61906	27.8655	19.3988
	4.64251	30.569	16.4968
	4.66595	21.3645	12.4801
	4.6894	15.8972	8.40648
	4.71285	12.1117	4.69896
	4.73629	7.3549	3.84288
	4.75974	25.8944	4.66356
	4.78319	25.7905	4.08852
	4.80664	20.229	6.05268
	4.83008	22.0785	8.00268
	4.85353	25.0113	7.4136
	4.87698	29.2579	1.06776
	4.90042	23.9707	0.17868
	4.92387	15.7428	0.69036
	4.94732	12.9296	0.68916
	4.97076	21.0502	0.95988
	4.99421	25.4987	1.14804
	5.01766	17.0039	2.57184
	5.04111	19.7471	2.43204
	5.06455	37.5034	1.73964
	5.088	35.2356	3.2148
	5.11145	31.0785	3.31344
	5.13489	34.2404	1.99992
	5.15834	26.5822	0.49164
	5.18179	21.211	0.40764
	5.20523	18.12	0.4974
	5.22868	19.9961	0.39996
	5.25213	24.1687	0.39996
	5.27558	23.5683	0.39996
	5.29902	25.2232	0.39996
	5.32247	24.7461	0.39996
	5.34592	19.5267	0.39996
	5.36936	14.3364	0.39996
	5.39281	13.7545	0.39996
	5.41626	17.9246	0.39996
	5.4397	20.0923	0.48912
	5.46315	24.2787	0.92052
	5.4866	30.6437	1.35192
	5.51005	19.6012	1.78332
	5.53349	7.9912	1.67784
	5.55694	4.2812	1.03068
	5.58039	9.841	0.8406
	5.60383	12.2121	1.2
	5.62728	14.157	1.37028
	5.65073	20.4093	1.58592
	5.67417	27.9679	1.32
	5.69762	31.2947	1.2
	5.72107	30.4349	1.2
	5.74452	27.7611	1.15128
	5.76796	25.4042	0.873
	5.79141	16.9001	0.05844
	5.81486	18.3443	0.666
	5.8383	20.9497	2.45016
	5.86175	14.1483	4.01628
	5.8852	16.5061	3.54708
	5.90864	26.963	1.59456
	5.93209	40.8175	0.39312
	5.95554	40.7312	1.11636
	5.97899	22.8501	1.91232
	6.00243	12.0734	2.02224
	6.02588	10.5359	2.13036
	6.04933	18.0814	1.99056
	6.07277	30.1502	0.53508
	6.09622	28.748	1.14996
	6.11967	23.2215	5.41764
	6.14311	20.0948	5.91312
	6.16656	23.8254	2.40852
	6.19001	31.5201	0.4272
	6.21346	29.5074	0.93708
	6.2369	20.0003	1.7592
	6.26035	21.5906	0.93216
	6.2838	26.0298	0.60204
	6.30724	24.059	1.1178
	6.33069	23.031	2.33328
	6.35414	29.7663	6.13632
	6.37758	25.4761	11.247
	6.40103	21.4256	6.39348
	6.42448	26.2176	4.22196
	6.44793	28.3605	3.2592
	6.47137	20.3831	3.46068
	6.49482	9.964	5.5368
	6.51827	1.1593	6.86844
	6.54171	7.5939	7.05288
	6.56516	13.9997	6.95616
	6.58861	14.926	5.30808
	6.61205	17.72	4.23204
	6.6355	18.7896	5.28048
	6.65895	18.7813	6.83484
	6.6824	13.3774	9.9654
	6.70584	12.2197	7.2978
	6.72929	11.5434	6.06468
	6.75274	10.4647	7.07964
	6.77618	13.1176	8.57112
	6.79963	18.0251	8.42496
	6.82308	19.4652	6.16272
	6.84652	20.9626	2.05488
	6.86997	23.757	0.3072
	6.89342	19.6002	0.76704
	6.91687	15.3147	0.54132
	6.94031	12.4923	0.59196
	6.96376	7.8323	1.0002
	6.98721	16.0309	1.12488
	7.01065	17.5543	3.12732
	7.0341	14.9441	6.01116
	7.05755	16.5566	5.0472
	7.08099	21.5293	2.64816
	7.10444	21.7255	1.59048
	7.12789	24.7909	3.6312
	7.15134	27.2461	10.4972
	7.17478	22.3182	10.7988
	7.19823	15.5363	9.7254
	7.22168	18.8292	12.7456
	7.24512	24.9554	8.14476
	7.26857	27.5625	4.2306
	7.29202	29.9254	3.4362
	7.31546	29.8889	2.166
	7.33891	29.1583	5.04036
	7.36236	28.5047	9.57576
	7.38581	34.3016	19.3694
	7.40925	51.8279	31.6556
	7.4327	57.4973	32.2672
	7.45615	51.2416	32.2075
	7.47959	46.2089	40.8022
	7.50304	40.8146	56.8652
	7.52649	38.8205	63.734
	7.54993	30.1405	68.4755
	7.57338	35.1421	71.1463
	7.59683	51.3042	73.5289
	7.62028	51.9346	77.7425
	7.64372	46.9526	79.1012
	7.66717	50.8117	80.7712
	7.69062	56.0571	86.2462
	7.71406	60.9967	95.3407
	7.73751	63.3991	103.435
	7.76096	67.907	103.233
	7.7844	69.0653	101.766
	7.80785	69.2848	102
	7.8313	74.1373	102.099
	7.85475	70.6446	102.27
	7.87819	63.9581	102
	7.90164	67.9779	102
	7.92509	78.7441	101.559
	7.94853	82.1356	100.218
	7.97198	78.4523	96.0522
	7.99543	74.5388	94.9196
	8.01887	77.6261	85.6006
	8.04232	70.0081	71.0965
	8.06577	71.0722	61.3675
	8.08922	81.1309	52.8658
	8.11266	72.0205	50.6887
	8.13611	54.9511	51.1261
	8.15956	48.7302	50.0083
	8.183	46.1572	46.944
	8.20645	46.4886	41.297
	8.2299	50.91	36.1289
	8.25334	50.6671	30.6032
	8.27679	41.1874	34.881
	8.30024	29.7523	37.3694
	8.32369	30.396	28.2637
	8.34713	33.8697	19.2982
	8.37058	29.7656	12.7916
	8.39403	22.1852	7.96332
	8.41747	31.985	5.18352
	8.44092	39.7186	1.16352
	8.46437	37.1763	1.29972
	8.48781	32.3451	4.18896
	8.51126	22.5628	5.3244
	8.53471	15.2303	3.13716
	8.55816	12.7256	1.8726
	8.5816	15.3399	4.03128
	8.60505	29.414	5.3346
	8.6285	30.0006	3.85428
	8.65194	19.0869	4.3326
	8.67539	20.4154	3.43944
	8.69884	20.7458	1.47288
	8.72228	14.8658	0
	8.74573	14.2319	0
	8.76918	17.3139	0
	8.79263	17.5646	0
	8.81607	15.9676	0
	8.83952	16.0922	0
	8.86297	19.2864	0
	8.88641	20.6465	0.02112
	8.90986	18.9292	1.03116
	8.93331	14.5243	1.2
	8.95675	17.1326	1.2
	8.9802	25.0514	1.2
	9.00365	33.8873	1.2
	9.0271	37.2417	1.2
	9.05054	35.5976	1.07244
	9.07399	27.0016	0.64104
	9.09744	21.5284	0.16272
	9.12088	22.362	0
	9.14433	20.5247	0
	9.16778	13.5979	0
	9.19122	17.5598	0
	9.21467	27.595	0
	9.23812	21.5323	0
	9.26157	17.2055	0
	9.28501	15.3409	0
	9.30846	8.5604	0
	9.33191	2.7528	0
	9.35535	1.158	0
	9.3788	2.1136	0
	9.40225	3.3607	0
	9.42569	4.432	0
	9.44914	4.1749	0
	9.47259	3.7475	0
	9.49604	7.1278	0
	9.51948	10.2488	0
	9.54293	8.9037	0
	9.56638	10.1697	0
	9.58982	14.3379	0
	9.61327	12.247	0
	9.63672	13.0182	0
	9.66016	13.631	0
	9.68361	11.6432	0
	9.70706	7.2334	0
	9.73051	6.6452	0
	9.75395	7.0017	0
	9.7774	9.5682	0
	9.80085	13.6885	0
	9.82429	20.4652	0
	9.84774	19.1682	0
	9.87119	10.8438	0
	9.89463	10.1409	0
	9.91808	10.3412	0
	9.94153	7.9942	0
	9.96498	13.2955	0
	9.98842	20.5208	0
	10.0119	20.8415	0
	10.0353	15.3736	0
	10.0588	10.4537	0
	10.0822	4.6803	0
	10.1057	2.7879	0
	10.1291	5.7829	0
	10.1525	12.2927	0
	10.176	8.5152	0
	10.1995	7.7121	0
	10.2229	21.2938	0
	10.2463	18.6237	0
	10.2698	14.6119	0
	10.2932	12.048	0
	10.3167	13.1571	0
	10.3401	21.8999	0
	10.3636	27.7405	0
	10.387	27.5792	0
	10.4105	16.2299	0
	10.4339	8.6874	0
	10.4574	14.64	0
	10.4808	22.1981	0
	10.5043	23.8834	0
	10.5277	25.0833	0
	10.5511	18.2975	0
	10.5746	12.7428	0
	10.598	20.1014	0
	10.6215	31.9168	0
	10.6449	29.4712	0
	10.6684	21.4482	0
	10.6918	17.8418	0
	10.7153	12.3891	0
	10.7387	9.4439	0
	10.7622	11	0
	10.7856	9.9402	0
	10.8091	7.7006	0
	10.8325	7.8896	0
	10.856	7.9987	0
	10.8794	5.511	0
	10.9029	4.3475	0
	10.9263	4.2557	0
	10.9497	3.0541	0
	10.9732	6.9075	0
	10.9966	7.3509	0
	11.0201	5.5406	0
	11.0435	6.785	0
	11.067	8.8685	0
	11.0904	9.3246	0
	11.1139	7.5282	0
	11.1373	5.3129	0
	11.1608	3.5712	0
	11.1842	7.5913	0
	11.2077	14.4258	0
	11.2311	15.1445	0
	11.2546	8.4297	0
	11.278	10.3474	0
	11.3015	13.547	0
	11.3249	10.8655	0
	11.3483	7.159	0
	11.3718	6.6063	0
	11.3952	4.3742	0
	11.4187	4.7225	0
	11.4421	10.6442	0
	11.4656	16.019	0
	11.489	12.6795	0
	11.5125	6.5576	0
	11.5359	5.1718	0
	11.5594	4.734	0
	11.5828	3.6261	0
	11.6063	4.9852	0
	11.6297	12.8337	0
	11.6532	19.4999	0
	11.6766	14.0118	0
	11.7	9.4861	0
	11.7235	5.2226	0
	11.747	3.5871	0
	11.7704	10.3067	0
	11.7938	12.323	0
	11.8173	9.9331	0.09384
	11.8407	11.9831	0.39996
	11.8642	10.2766	0.39996
	11.8876	4.8537	0.39996
	11.9111	1.0188	0.39996
	11.9345	0.537	0.39996
	11.958	1.6024	0.39996
	11.9814	2.281	0.39996
	12.0049	0.8067	0.39996
	12.0283	3.4076	0.81936
	12.0518	6.5485	1.23708
	12.0752	7.4597	0.92664
	12.0986	4.7614	0.588
	12.1221	2.2189	0.1428
	12.1456	1.6708	0.8244
	12.169	0.9985	2.1186
	12.1924	5.5318	2.11404
	12.2159	9.6206	1.07328
	12.2393	7.6086	0.46296
	12.2628	2.9132	1.80156
	12.2862	2.1448	2.72064
	12.3097	8.5905	0.94956
	12.3331	11.0612	0.13284
	12.3566	10.7559	0.19092
	12.38	14.635	0.05952
	12.4035	14.2357	0
	12.4269	10.9678	0.05664
	12.4504	14.3076	0.2484
	12.4738	19.9282	0.39816
	12.4972	17.9119	0.37332
	12.5207	12.8891	0.02256
	12.5442	12.214	0.20448
	12.5676	18.2342	0.61668
	12.591	11.6173	2.15484
	12.6145	3.6585	3.38712
	12.6379	6.4799	2.69508
	12.6614	10.6171	1.47432
	12.6848	9.9892	0.52584
	12.7083	6.46	0.39996
	12.7317	8.5945	0.39996
	12.7552	18.1199	0.2682
	12.7786	21.7707	1.4436
	12.8021	20.5256	4.26492
	12.8255	14.0556	5.35512
	12.849	8.1326	3.1932
	12.8724	4.7894	1.06392
	12.8958	4.6859	0.18552
	12.9193	2.2376	0
	12.9427	8.3503	0.6834
	12.9662	16.9526	1.81056
	12.9896	23.3188	2.74044
	13.0131	27.2306	2.1024
	13.0365	23.4052	0.79968
	13.06	19.3611	0.75396
	13.0834	20.4554	3.52908
	13.1069	18.0387	6.04128
	13.1303	16.9206	7.0464
	13.1538	21.4179	6.07176
	13.1772	20.9837	3.22884
	13.2007	15.8732	5.16228
	13.2241	14.6329	18.7099
	13.2476	17.9583	28.6912
	13.271	29.5016	24.9188
	13.2944	45.7881	17.9243
	13.3179	45.3462	17.4786
	13.3413	28.4782	15.4985
	13.3648	29.5022	15.4952
	13.3882	38.6657	18.9863
	13.4117	44.253	20.9347
	13.4351	34.2475	15.831
	13.4586	25.4412	15.2281
	13.482	31.3174	15.5911
	13.5055	48.5763	22.0338
	13.5289	51.3542	17.6624
	13.5524	52.481	11.5199
	13.5758	56.7937	16.3482
	13.5993	55.6351	25.9244
	13.6227	60.9724	22.4693
	13.6462	67.9616	34.5863
	13.6696	53.2854	50.5522
	13.693	46.9777	57.8682
	13.7165	65.8551	55.8534
	13.7399	86.249	48.045
	13.7634	73.9053	50.6372
	13.7868	54.7631	61.0624
	13.8103	70.2867	75.6408
	13.8337	82.0008	80.9057
	13.8572	77.9618	78.3742
	13.8806	69.493	80.9227
	13.9041	72.5794	94.572
	13.9275	85.3175	101.96
	13.951	85.9201	101.618
	13.9744	85.3927	96.3683
	13.9979	85.4693	93.9793
	14.0213	86.329	100.757
	14.0448	87.2274	104.081
	14.0682	87.7441	102.767
	14.0916	88.027	102.084
	14.1151	86.8788	102
	14.1385	85.6907	102
	14.162	80.6587	102
	14.1854	75.0771	100.362
	14.2089	79.0105	97.4518
	14.2323	84.9012	98.8793
	14.2558	84.5802	103.267
	14.2792	81.9785	97.9104
	14.3027	78.9871	93.6834
	14.3261	82.1066	92.3086
	14.3496	85.4633	88.9492
	14.373	81.784	88.119
	14.3965	68.1978	83.2104
	14.4199	67.179	82.9073
	14.4434	76.6907	86.5921
	14.4668	82.7293	73.0585
	14.4902	83.4788	58.2428
	14.5137	83.7128	56.6642
	14.5371	85.5545	47.0778
	14.5606	86.7916	44.5726
	14.584	84.7995	49.4245
	14.6075	77.9761	55.2056
	14.6309	75.9596	58.7483
	14.6544	81.7672	57.5059
	14.6778	85.1515	56.9004
	14.7013	78.9696	60.3848
	14.7247	72.7367	58.1365
	14.7482	72.9798	54.505
	14.7716	74.446	58.8868
	14.7951	75.9953	67.065
	14.8185	76.9863	73.2336
	14.842	79.8429	67.9991
	14.8654	83.0436	56.8957
	14.8888	82.0813	53.9201
	14.9123	82.2889	60.3268
	14.9357	74.5311	74.1572
	14.9592	68.6	83.5151
	14.9826	73.4285	65.1929
	15.0061	72.4773	49.6961
	15.0295	69.8554	51.5372
	15.053	64.4373	55.0664
	15.0764	59.1279	59.8684
	15.0999	57.5778	58.0972
	15.1233	71.3406	47.4823
	15.1468	81.7692	52.6981
	15.1702	71.1926	50.2682
	15.1937	58.0571	46.0817
	15.2171	56.9064	49.4021
	15.2406	75.4703	45.5095
	15.264	83.3484	40.5696
	15.2874	78.184	32.3417
	15.3109	75.2559	33.2999
	15.3343	63.5227	38.3513
	15.3578	55.7062	38.4967
	15.3812	64.8835	33.9948
	15.4047	67.8306	29.7712
	15.4281	63.0495	14.8218
	15.4516	66.3268	11.786
	15.475	72.361	24.2185
	15.4985	71.205	34.7189
	15.5219	61.3124	31.7376
	15.5454	52.1774	23.4617
	15.5688	66.8633	22.7148
	15.5923	81.6999	22.7718
	15.6157	80.8278	23.8166
	15.6392	69.7482	31.2383
	15.6626	71.1892	41.0942
	15.686	83.61	51.1136
	15.7095	84.1537	47.7752
	15.7329	79.1417	45.9187
	15.7564	72.5759	49.1648
	15.7798	69.132	45.5033
	15.8033	68.4338	44.1205
	15.8267	67.1169	46.0554
	15.8502	74.2881	39.5399
	15.8736	77.434	28.1443
	15.8971	67.8037	23.7785
	15.9205	67.0534	19.4426
	15.944	70.4792	19.5379
	15.9674	69.9909	32.1084
	15.9909	70.7565	39.3378
	16.0143	71.8727	28.2756
	16.0377	62.7553	21.1464
	16.0612	49.0928	14.7044
	16.0846	42.3151	11.5612
	16.1081	57.7037	11.5654
	16.1315	77.7885	6.97572
	16.155	66.0661	16.3903
	16.1784	55.6743	28.8563
	16.2019	61.2121	29.4043
	16.2253	69.3693	28.1585
	16.2488	76.5815	32.3167
	16.2722	76.7069	35.0509
	16.2957	71.1211	37.425
	16.3191	75.6589	48.3971
	16.3426	76.57	55.9714
	16.366	71.7428	52.0955
	16.3895	59.0077	58.8254
	16.4129	51.2022	84.6028
	16.4364	54.7938	89.6828
	16.4598	64.5714	63.9554
	16.4832	69.5272	62.8147
	16.5067	75.479	76.5935
	16.5301	75.9227	88.4052
	16.5536	64.6815	95.4766
	16.577	56.8493	88.8498
	16.6005	60.8704	81.1054
	16.6239	53.6079	90.2263
	16.6474	46.9065	95.3778
	16.6708	45.1824	99.655
	16.6943	51.5746	101.591
	16.7177	64.0157	94.9769
	16.7412	69.764	85.3303
	16.7646	63.5221	83.1068
	16.788	56.5067	92.5242
	16.8115	52.6815	92.913
	16.8349	52.4607	88.0999
	16.8584	57.0469	81.9626
	16.8818	45.5151	66.8574
	16.9053	35.788	50.89
	16.9287	52.0263	53.5372
	16.9522	49.962	57.846
	16.9756	32.9694	50.67
	16.9991	22.7384	45.2326
	17.0225	36.0287	51.4157
	17.046	41.5139	54.5716
	17.0694	36.0998	39.0284
	17.0929	27.6266	28.8136
	17.1163	21.5962	25.7017
	17.1398	23.203	27.3916
	17.1632	22.9867	29.9561
	17.1867	21.2191	14.1149
	17.2101	24.6166	7.58316
	17.2336	21.219	7.74444
	17.257	21.8525	9.39348
	17.2804	27.4494	11.3272
	17.3039	30.4258	12.6704
	17.3273	19.2575	9.61488
	17.3508	10.5105	6.91608
	17.3742	10.6366	14.8201
	17.3977	8.5805	15.2303
	17.4211	7.3775	8.58612
	17.4446	11.0362	6.03444
	17.468	16.4936	7.75776
	17.4915	15.7551	6.55404
	17.5149	8.4693	1.51116
	17.5384	7.4199	1.79616
	17.5618	14.5967	3.3792
	17.5852	15.8043	4.57548
	17.6087	6.5201	5.59068
	17.6321	2.7112	4.1064
	17.6556	8.087	1.38024
	17.679	8.7773	0.15444
	17.7025	8.4093	0
	17.7259	12.5628	0
	17.7494	14.4087	0
	17.7728	16.1048	0
	17.7963	15.5338	0
	17.8197	8.7802	0
	17.8432	4.1059	0
	17.8666	2.7551	0.29796
	17.8901	3.2836	1.82376
	17.9135	5.3505	4.50456
	17.937	11.743	5.73036
	17.9604	7.6337	5.7336
	17.9839	10.4866	3.33492
	18.0073	18.3097	1.25664
	18.0307	21.6522	0.66384
	18.0542	14.331	3.75348
	18.0776	5.4314	9.22392
	18.1011	7.7458	6.59208
	18.1245	14.2173	2.83608
	18.148	17.4379	0.99744
	18.1714	15	0.78336
	18.1949	16.2549	0.34104
	18.2183	24.4677	0
	18.2418	17.9358	0
	18.2652	11.3675	0
	18.2887	10.9671	0
	18.3121	8.5686	0
	18.3356	3.0237	0
	18.359	1.1503	0
	18.3824	4.9894	0
	18.4059	7.9859	0
	18.4293	6.3896	0
	18.4528	6.504	0
	18.4762	11.8052	0
	18.4997	16.4628	0
	18.5231	11.8693	0
	18.5466	15.5793	0
	18.57	17.0718	0
	18.5935	11.4162	0
	18.6169	9.6726	0
	18.6404	15.6949	0
	18.6638	13.5101	0
	18.6873	13.4827	0
	18.7107	18.9281	0
	18.7341	23.0621	0
	18.7576	25.553	0
	18.7811	19.2268	0
	18.8045	9.6265	0
	18.8279	10.9048	0
	18.8514	18.3894	0
	18.8748	26.9572	0
	18.8983	24.2483	0
	18.9217	16.8881	0
	18.9452	10.9474	0
	18.9686	6.3782	0
	18.9921	3.0591	0
	19.0155	3.8295	0
	19.039	3.8228	0
	19.0624	5.0531	0
	19.0859	12.1021	0
	19.1093	15.1339	0
	19.1328	14.4919	0
	19.1562	16.8141	0
	19.1796	14.154	0
	19.2031	10.978	0
	19.2265	8.3168	0
	19.25	3.9429	0
	19.2734	4.6755	0
	19.2969	10.149	0
	19.3203	9.6602	0
	19.3438	7.4175	0
	19.3672	8.9386	0
	19.3907	7.02	0
	19.4141	3.6997	0
	19.4376	3.7076	0
	19.461	17.3495	0
	19.4845	21.5736	0
	19.5079	14.3426	0
	19.5313	9.5643	0
	19.5548	15.6099	0
	19.5783	14.7279	0
	19.6017	7.3677	0
	19.6251	7.024	0
	19.6486	15.7237	0
	19.672	22.7689	0
	19.6955	19.8671	0
	19.7189	13.1858	0
	19.7424	17.3751	0
	19.7658	17.5707	0
	19.7893	15.3624	0
	19.8127	11.8221	0
	19.8362	11.2602	0
	19.8596	14.7253	0
	19.8831	14.0628	0
	19.9065	9.8425	0
	19.93	6.7249	0
	19.9534	8.3426	0
	19.9768	13.6149	0
	20.0003	13	0
